# Supplementary material for: Nomenclatural revision of Delphiniumsubg.Consolida (DC.) Huth (Ranunculaceae)
Source: PhytoKeys. 2021 Aug 5;180:81–110. doi: 10.3897/phytokeys.180.67126 (PMC8360824; doi:10.3897/phytokeys.180.67126)
Supplement: XML Treatment for Delphinium aconiti [file phytokeys.180.67126-treatment2.xml]

<!DOCTYPE tp:taxon-treatment
  PUBLIC "-//TaxonX//DTD Taxonomic Treatment Publishing DTD v0 20100105//EN" "tax-treatment-NSO.dtd">
<tp:taxon-treatment xmlns:tp="http://www.plazi.org/taxpub"><tp:treatment-meta><kwd-group><label>Taxon classification</label><kwd><named-content xmlns:xlink="http://www.w3.org/1999/xlink" content-type="kingdom">Plantae</named-content></kwd><kwd><named-content xmlns:xlink="http://www.w3.org/1999/xlink" content-type="order">Ranunculales</named-content></kwd><kwd><named-content xmlns:xlink="http://www.w3.org/1999/xlink" content-type="family">Ranunculaceae</named-content></kwd></kwd-group><mixed-citation publication-type="journal"><person-group><name><surname>DuPasquier</surname><given-names>Pierre-Emmanuel</given-names></name><name><surname>Andro-Durand</surname><given-names>Véronique</given-names></name><name><surname>Batory</surname><given-names>Lucas</given-names></name><name><surname>Wang</surname><given-names>Wei</given-names></name><name><surname>Jabbour</surname><given-names>Florian</given-names></name></person-group><article-title>Nomenclatural revision of <tp:taxon-name><tp:taxon-name-part taxon-name-part-type="genus" reg="Delphinium">Delphinium</tp:taxon-name-part><tp:taxon-name-part taxon-name-part-type="infraspecific-rank">subg.</tp:taxon-name-part><tp:taxon-name-part taxon-name-part-type="subgenus" reg="Consolida">Consolida</tp:taxon-name-part></tp:taxon-name> (DC.) Huth (<tp:taxon-name><tp:taxon-name-part taxon-name-part-type="family">Ranunculaceae</tp:taxon-name-part></tp:taxon-name>)</article-title><source>PhytoKeys</source><day>05</day><month>8</month><year>2021</year><volume>180</volume><fpage>81</fpage><lpage>110</lpage><pub-id pub-id-type="doi">10.3897/phytokeys.180.67126</pub-id></mixed-citation></tp:treatment-meta><tp:nomenclature><label>1.</label><tp:taxon-name>
              <object-id xmlns:xlink="http://www.w3.org/1999/xlink" content-type="arpha" xlink:type="simple">1B90A341-A034-56D1-BC44-A5DB1FAB003C</object-id>
              <tp:taxon-name-part taxon-name-part-type="genus" reg="Delphinium">Delphinium</tp:taxon-name-part>
              <tp:taxon-name-part taxon-name-part-type="species" reg="aconiti">aconiti</tp:taxon-name-part>
            </tp:taxon-name><tp:taxon-authority>L., Mant. Pl.: 77. 1767 [basionym].</tp:taxon-authority><tp:nomenclature-citation-list><tp:nomenclature-citation><tp:taxon-name>
                  <tp:taxon-name-part taxon-name-part-type="genus" reg="Consolida"/>
                  <tp:taxon-name-part taxon-name-part-type="species" reg="aconiti"/>
                </tp:taxon-name><comment>≡ <tp:taxon-name><tp:taxon-name-part taxon-name-part-type="genus" reg="Consolida">Consolida</tp:taxon-name-part><tp:taxon-name-part taxon-name-part-type="species" reg="aconiti">aconiti</tp:taxon-name-part></tp:taxon-name> (L.) Lindley in J. Roy. Hort. Soc. 6: 55. 1851. </comment></tp:nomenclature-citation><tp:nomenclature-citation><tp:taxon-name>
                  <tp:taxon-name-part taxon-name-part-type="genus" reg="Aconitella"/>
                  <tp:taxon-name-part taxon-name-part-type="species" reg="aconiti"/>
                </tp:taxon-name><comment>≡ <tp:taxon-name><tp:taxon-name-part taxon-name-part-type="genus" reg="Aconitella">Aconitella</tp:taxon-name-part><tp:taxon-name-part taxon-name-part-type="species" reg="aconiti">aconiti</tp:taxon-name-part></tp:taxon-name> (L.) Soják in Folia Geobot. Phytotax. Bohem. 4: 448. 1969. </comment></tp:nomenclature-citation><tp:nomenclature-citation><tp:taxon-name>
                  <tp:taxon-name-part taxon-name-part-type="genus" reg="Aconitopsis"/>
                  <tp:taxon-name-part taxon-name-part-type="species" reg="aconiti"/>
                </tp:taxon-name><comment>≡ <tp:taxon-name><tp:taxon-name-part taxon-name-part-type="genus" reg="Aconitopsis">Aconitopsis</tp:taxon-name-part><tp:taxon-name-part taxon-name-part-type="species" reg="aconiti">aconiti</tp:taxon-name-part></tp:taxon-name> (L.) Kem.-Nath. in Trudy Tbilissk. Bot. Inst. 7: 125. 1940, non <tp:taxon-name><tp:taxon-name-part taxon-name-part-type="genus" reg="Aconitella">Aconitella</tp:taxon-name-part><tp:taxon-name-part taxon-name-part-type="species" reg="delphinioides">delphinioides</tp:taxon-name-part></tp:taxon-name> Spach in Hist. Nat. Veg. 7: 359. 1839. </comment></tp:nomenclature-citation><tp:nomenclature-citation><tp:taxon-name>
                  <tp:taxon-name-part taxon-name-part-type="genus" reg="Aconitum"/>
                  <tp:taxon-name-part taxon-name-part-type="species" reg="monogynum"/>
                </tp:taxon-name><comment>≡ <tp:taxon-name><tp:taxon-name-part taxon-name-part-type="genus" reg="Aconitum">Aconitum</tp:taxon-name-part><tp:taxon-name-part taxon-name-part-type="species" reg="monogynum">monogynum</tp:taxon-name-part></tp:taxon-name> Forssk., Fl. Aegypt.-Arab. 27. 1775. Type: Turkey. “ in Dardanella”, leg. P. Forsskål (holotype not found). </comment></tp:nomenclature-citation></tp:nomenclature-citation-list></tp:nomenclature><tp:treatment-sec sec-type="notes" id="SECID0EKJAE"><title>Notes.</title><p>The description of <italic><tp:taxon-name><tp:taxon-name-part taxon-name-part-type="genus" reg="Delphinium">D.</tp:taxon-name-part><tp:taxon-name-part taxon-name-part-type="species" reg="aconiti">aconiti</tp:taxon-name-part></tp:taxon-name></italic> is based on a Forsskål’s gathering made “in Dardanella”. At LINN, no Forsskål’s material was found for this taxon, whereas two gatherings, <italic>Forsskål 913</italic> (C10001572) and <italic>Forsskål 914</italic> (C10001573), are deposited at C, in the Vahl herbarium, and are likely to correspond to the type material. The typification of the Forsskål collection is complex and needs a careful examination of the letters sent by Forsskål to Linnaeus. Note that <italic>Forsskål 914</italic> was a priori used for the tab XIII (<xref ref-type="bibr" rid="B47">Vahl 1790</xref>).</p></tp:treatment-sec><ref-list><ref id="B47"><mixed-citation xmlns:xlink="http://www.w3.org/1999/xlink" xlink:type="simple"><person-group><name name-style="western"><surname>Vahl</surname><given-names>M</given-names></name></person-group> (<year>1790</year>) Symbolae botanicae Vol. 1. Excudebant Nicolaus Möller et Filius. Hauniae [København], 81 pp.</mixed-citation></ref></ref-list></tp:taxon-treatment>
