# Supplementary material for: Nomenclatural revision of Delphiniumsubg.Consolida (DC.) Huth (Ranunculaceae)
Source: PhytoKeys. 2021 Aug 5;180:81–110. doi: 10.3897/phytokeys.180.67126 (PMC8360824; doi:10.3897/phytokeys.180.67126)
Supplement: XML Treatment for Delphinium barbatum [file phytokeys.180.67126-treatment10.xml]

<!DOCTYPE tp:taxon-treatment
  PUBLIC "-//TaxonX//DTD Taxonomic Treatment Publishing DTD v0 20100105//EN" "tax-treatment-NSO.dtd">
<tp:taxon-treatment xmlns:tp="http://www.plazi.org/taxpub"><tp:treatment-meta><kwd-group><label>Taxon classification</label><kwd><named-content xmlns:xlink="http://www.w3.org/1999/xlink" content-type="kingdom">Plantae</named-content></kwd><kwd><named-content xmlns:xlink="http://www.w3.org/1999/xlink" content-type="order">Ranunculales</named-content></kwd><kwd><named-content xmlns:xlink="http://www.w3.org/1999/xlink" content-type="family">Ranunculaceae</named-content></kwd></kwd-group><mixed-citation publication-type="journal"><person-group><name><surname>DuPasquier</surname><given-names>Pierre-Emmanuel</given-names></name><name><surname>Andro-Durand</surname><given-names>Véronique</given-names></name><name><surname>Batory</surname><given-names>Lucas</given-names></name><name><surname>Wang</surname><given-names>Wei</given-names></name><name><surname>Jabbour</surname><given-names>Florian</given-names></name></person-group><article-title>Nomenclatural revision of <tp:taxon-name><tp:taxon-name-part taxon-name-part-type="genus" reg="Delphinium">Delphinium</tp:taxon-name-part><tp:taxon-name-part taxon-name-part-type="infraspecific-rank">subg.</tp:taxon-name-part><tp:taxon-name-part taxon-name-part-type="subgenus" reg="Consolida">Consolida</tp:taxon-name-part></tp:taxon-name> (DC.) Huth (<tp:taxon-name><tp:taxon-name-part taxon-name-part-type="family">Ranunculaceae</tp:taxon-name-part></tp:taxon-name>)</article-title><source>PhytoKeys</source><day>05</day><month>8</month><year>2021</year><volume>180</volume><fpage>81</fpage><lpage>110</lpage><pub-id pub-id-type="doi">10.3897/phytokeys.180.67126</pub-id></mixed-citation></tp:treatment-meta><tp:nomenclature><label>9.</label><tp:taxon-name>
              <object-id xmlns:xlink="http://www.w3.org/1999/xlink" content-type="arpha" xlink:type="simple">912F1DDC-85C8-56CB-9790-B4D833CDC99E</object-id>
              <tp:taxon-name-part taxon-name-part-type="genus" reg="Delphinium">Delphinium</tp:taxon-name-part>
              <tp:taxon-name-part taxon-name-part-type="species" reg="barbatum">barbatum</tp:taxon-name-part>
            </tp:taxon-name><tp:taxon-authority>Bunge in Arb. Naturf. Ver. Riga 1: 126. 1847 [basionym].</tp:taxon-authority><tp:nomenclature-citation-list><tp:nomenclature-citation><tp:taxon-name>
                  <tp:taxon-name-part taxon-name-part-type="genus" reg="Consolida"/>
                  <tp:taxon-name-part taxon-name-part-type="species" reg="barbata"/>
                </tp:taxon-name><comment>≡ <tp:taxon-name><tp:taxon-name-part taxon-name-part-type="genus" reg="Consolida">Consolida</tp:taxon-name-part><tp:taxon-name-part taxon-name-part-type="species" reg="barbata">barbata</tp:taxon-name-part></tp:taxon-name> (Bunge) Schrödinger in Abh. K. K. Zool.-Bot. Ges. Wien 4(5): 62. 1909. </comment></tp:nomenclature-citation><tp:nomenclature-citation><tp:taxon-name>
                  <tp:taxon-name-part taxon-name-part-type="genus" reg="Aconitella"/>
                  <tp:taxon-name-part taxon-name-part-type="species" reg="barbata"/>
                </tp:taxon-name><comment>≡ <tp:taxon-name><tp:taxon-name-part taxon-name-part-type="genus" reg="Aconitella">Aconitella</tp:taxon-name-part><tp:taxon-name-part taxon-name-part-type="species" reg="barbata">barbata</tp:taxon-name-part></tp:taxon-name> (Bunge) Soják in Folia Geobot. Phytotax. Bohem. 4: 448. 1969. </comment></tp:nomenclature-citation><tp:nomenclature-citation><tp:taxon-name>
                  <tp:taxon-name-part taxon-name-part-type="genus" reg="Aconitopsis"/>
                  <tp:taxon-name-part taxon-name-part-type="species" reg="barbata"/>
                </tp:taxon-name><comment>≡ <tp:taxon-name><tp:taxon-name-part taxon-name-part-type="genus" reg="Aconitopsis">Aconitopsis</tp:taxon-name-part><tp:taxon-name-part taxon-name-part-type="species" reg="barbata">barbata</tp:taxon-name-part></tp:taxon-name> (Bunge) Kem.-Nath. in Trudy Tbilissk. Bot. Inst. 7: 127. 1940. Type: Kazakhstan. “jugi Karatau, ad superiorem Sarafschan”, 10 Sep. 1841, leg. A. Lehmann 38 (lectotype, designated here: P [P00197235!]; isolectotypes: LE [LE00050813 image!, LE00050814 image!]). </comment></tp:nomenclature-citation></tp:nomenclature-citation-list></tp:nomenclature><tp:treatment-sec sec-type="notes" id="SECID0E1CAG"><title>Notes.</title><p><xref ref-type="bibr" rid="B20">Iranshahr (1992)</xref> indicated that the holotype is kept at P, whereas <xref ref-type="bibr" rid="B31">Munz (1967a)</xref> indicated that it is kept at LE, but without having seen it. We found a duplicate at P and two at LE. None of them seem to have been annotated by Bunge. The P00197235 sheet bears three specimens and two handwritten labels. These two labels are in Latin, probably from Lehmann’s hand, and correspond to the locality indicated in the protologue. They are almost identical (the left one carries “<tp:taxon-name><tp:taxon-name-part taxon-name-part-type="genus" reg="Delphinium">Delphinium</tp:taxon-name-part></tp:taxon-name> sp ?” and “10 Sept.”, and the right one bears the collection year 1841 and no identification). Both labels were stuck on Bunge’s printed handwritten labels “Reliquiae <tp:taxon-name><tp:taxon-name-part taxon-name-part-type="section">Lehmannianae</tp:taxon-name-part></tp:taxon-name>. Herb. Al. de Bunge.”, and the right one is itself stuck to another label (“Rel. Lehm. N°.38.”) written by a different hand, probably a curator of P. At LE, the labels bear the exact mention of the locality as in the protologue (in German) on a preprinted label “Alexandri Lahmann/ Reliquiae botanicae. Al. Bunge.” and one of both bears the full date.</p></tp:treatment-sec><ref-list><ref id="B20"><mixed-citation xmlns:xlink="http://www.w3.org/1999/xlink" xlink:type="simple"><person-group><name name-style="western"><surname>Iranshahr</surname><given-names>M</given-names></name></person-group> (<year>1992</year>) <article-title><italic><tp:taxon-name><tp:taxon-name-part taxon-name-part-type="genus">Delphinium</tp:taxon-name-part></tp:taxon-name></italic> L. (<tp:taxon-name><tp:taxon-name-part taxon-name-part-type="family">Ranunculaceae</tp:taxon-name-part></tp:taxon-name>).</article-title> In: <person-group><name name-style="western"><surname>Rechinger</surname><given-names>KH</given-names></name></person-group> (<role>Ed.</role>) <issue-title>Flora Iranica 171.</issue-title><source>Akademische Druck-und-Verlagsanstalt, Graz</source>, <fpage>44</fpage>–<lpage>89</lpage>.</mixed-citation></ref><ref id="B31"><mixed-citation xmlns:xlink="http://www.w3.org/1999/xlink" xlink:type="simple"><person-group><name name-style="western"><surname>Munz</surname><given-names>PA</given-names></name></person-group> (<year>1967a</year>) <article-title>A synopsis of the Asian species of <italic><tp:taxon-name><tp:taxon-name-part taxon-name-part-type="genus">Consolida</tp:taxon-name-part></tp:taxon-name></italic> (<tp:taxon-name><tp:taxon-name-part taxon-name-part-type="family">Ranunculaceae</tp:taxon-name-part></tp:taxon-name>).</article-title><source>Journal of the Arnold Arboretum</source><volume>48</volume>: <fpage>159</fpage>–<lpage>202</lpage>.</mixed-citation></ref></ref-list></tp:taxon-treatment>
