# Supplementary material for: Nomenclatural revision of Delphiniumsubg.Consolida (DC.) Huth (Ranunculaceae)
Source: PhytoKeys. 2021 Aug 5;180:81–110. doi: 10.3897/phytokeys.180.67126 (PMC8360824; doi:10.3897/phytokeys.180.67126)
Supplement: XML Treatment for Delphinium camptocarpum [file phytokeys.180.67126-treatment12.xml]

<!DOCTYPE tp:taxon-treatment
  PUBLIC "-//TaxonX//DTD Taxonomic Treatment Publishing DTD v0 20100105//EN" "tax-treatment-NSO.dtd">
<tp:taxon-treatment xmlns:tp="http://www.plazi.org/taxpub"><tp:treatment-meta><kwd-group><label>Taxon classification</label><kwd><named-content xmlns:xlink="http://www.w3.org/1999/xlink" content-type="kingdom">Plantae</named-content></kwd><kwd><named-content xmlns:xlink="http://www.w3.org/1999/xlink" content-type="order">Ranunculales</named-content></kwd><kwd><named-content xmlns:xlink="http://www.w3.org/1999/xlink" content-type="family">Ranunculaceae</named-content></kwd></kwd-group><mixed-citation publication-type="journal"><person-group><name><surname>DuPasquier</surname><given-names>Pierre-Emmanuel</given-names></name><name><surname>Andro-Durand</surname><given-names>Véronique</given-names></name><name><surname>Batory</surname><given-names>Lucas</given-names></name><name><surname>Wang</surname><given-names>Wei</given-names></name><name><surname>Jabbour</surname><given-names>Florian</given-names></name></person-group><article-title>Nomenclatural revision of <tp:taxon-name><tp:taxon-name-part taxon-name-part-type="genus" reg="Delphinium">Delphinium</tp:taxon-name-part><tp:taxon-name-part taxon-name-part-type="infraspecific-rank">subg.</tp:taxon-name-part><tp:taxon-name-part taxon-name-part-type="subgenus" reg="Consolida">Consolida</tp:taxon-name-part></tp:taxon-name> (DC.) Huth (<tp:taxon-name><tp:taxon-name-part taxon-name-part-type="family">Ranunculaceae</tp:taxon-name-part></tp:taxon-name>)</article-title><source>PhytoKeys</source><day>05</day><month>8</month><year>2021</year><volume>180</volume><fpage>81</fpage><lpage>110</lpage><pub-id pub-id-type="doi">10.3897/phytokeys.180.67126</pub-id></mixed-citation></tp:treatment-meta><tp:nomenclature><label>11.</label><tp:taxon-name>
              <object-id xmlns:xlink="http://www.w3.org/1999/xlink" content-type="arpha" xlink:type="simple">CE9AEDA4-5163-558D-AA4C-F8D038E616C0</object-id>
              <tp:taxon-name-part taxon-name-part-type="genus" reg="Delphinium">Delphinium</tp:taxon-name-part>
              <tp:taxon-name-part taxon-name-part-type="species" reg="camptocarpum">camptocarpum</tp:taxon-name-part>
            </tp:taxon-name><tp:taxon-authority>Ledeb., Fl. Ross. 1: 58. 1841 [basionym].</tp:taxon-authority><tp:nomenclature-citation-list><tp:nomenclature-citation><tp:taxon-name>
                  <tp:taxon-name-part taxon-name-part-type="genus" reg="Consolida"/>
                  <tp:taxon-name-part taxon-name-part-type="species" reg="camptocarpa"/>
                </tp:taxon-name><comment>≡ <tp:taxon-name><tp:taxon-name-part taxon-name-part-type="genus" reg="Consolida">Consolida</tp:taxon-name-part><tp:taxon-name-part taxon-name-part-type="species" reg="camptocarpa">camptocarpa</tp:taxon-name-part></tp:taxon-name> (Ledeb.) Nevski in Komarov, V. L., Fl. URSS 7: 106. 1937. Type: Irak. “Turcomania”, s.d., leg. G. S. Karelin, s.n. (Lectotype (first step designated by Nevski in Komarov, V. L., Fl. URSS 7: 106. 1937; second-step designated here): LE [LE00050875 image!]; isolectotypes: LE [LE00050877 image!, LE00050981 image!, LE00050986 image!). </comment></tp:nomenclature-citation><tp:nomenclature-citation><tp:taxon-name>
                  <tp:taxon-name-part taxon-name-part-type="genus" reg="Delphinium"/>
                  <tp:taxon-name-part taxon-name-part-type="species" reg="camptocarpum"/>
                  <tp:taxon-name-part taxon-name-part-type="authority"/>
                  <tp:taxon-name-part taxon-name-part-type="infraspecific-rank"/>
                  <tp:taxon-name-part taxon-name-part-type="variety" reg="camptocarpum"/>
                </tp:taxon-name><comment><tp:taxon-name>
                    <tp:taxon-name-part taxon-name-part-type="genus" reg="Delphinium">Delphinium</tp:taxon-name-part>
                    <tp:taxon-name-part taxon-name-part-type="species" reg="camptocarpum">camptocarpum</tp:taxon-name-part>
                    <tp:taxon-name-part taxon-name-part-type="authority">Ledeb.</tp:taxon-name-part>
                    <tp:taxon-name-part taxon-name-part-type="infraspecific-rank">var.</tp:taxon-name-part>
                    <tp:taxon-name-part taxon-name-part-type="variety" reg="camptocarpum">camptocarpum</tp:taxon-name-part>
                  </tp:taxon-name></comment></tp:nomenclature-citation><tp:nomenclature-citation><tp:taxon-name>
                  <tp:taxon-name-part taxon-name-part-type="genus" reg="Delphinium"/>
                  <tp:taxon-name-part taxon-name-part-type="species" reg="campocarpum"/>
                  <tp:taxon-name-part taxon-name-part-type="authority"/>
                  <tp:taxon-name-part taxon-name-part-type="infraspecific-rank"/>
                  <tp:taxon-name-part taxon-name-part-type="variety" reg="leiocarpum"/>
                </tp:taxon-name><comment>≡ <tp:taxon-name><tp:taxon-name-part taxon-name-part-type="genus" reg="Delphinium">Delphinium</tp:taxon-name-part><tp:taxon-name-part taxon-name-part-type="species" reg="campocarpum">campocarpum</tp:taxon-name-part><tp:taxon-name-part taxon-name-part-type="authority">Ledeb.</tp:taxon-name-part><tp:taxon-name-part taxon-name-part-type="infraspecific-rank">var.</tp:taxon-name-part><tp:taxon-name-part taxon-name-part-type="variety" reg="leiocarpum">leiocarpum</tp:taxon-name-part></tp:taxon-name> Ledeb., Fl. Ross. 1: 58. 1841. </comment></tp:nomenclature-citation></tp:nomenclature-citation-list></tp:nomenclature><tp:treatment-sec sec-type="notes" id="SECID0E2IAG"><title>Notes.</title><p>When describing <italic><tp:taxon-name><tp:taxon-name-part taxon-name-part-type="genus" reg="Delphinium">Delphinium</tp:taxon-name-part><tp:taxon-name-part taxon-name-part-type="species" reg="camptocarpum">camptocarpum</tp:taxon-name-part></tp:taxon-name></italic>, Ledebour quoted Karelin’s gathering “ad latus <tp:taxon-name><tp:taxon-name-part taxon-name-part-type="genus" reg="Delphinium"/><tp:taxon-name-part taxon-name-part-type="species" reg="orientale">orientale</tp:taxon-name-part></tp:taxon-name> maris caspii” and described two varieties (<tp:taxon-name><tp:taxon-name-part taxon-name-part-type="genus" reg="Delphinium">D.</tp:taxon-name-part><tp:taxon-name-part taxon-name-part-type="species" reg="camptocarpum">camptocarpum</tp:taxon-name-part><tp:taxon-name-part taxon-name-part-type="infraspecific-rank">var.</tp:taxon-name-part><tp:taxon-name-part taxon-name-part-type="variety" reg="dasycarpum">dasycarpum</tp:taxon-name-part></tp:taxon-name> and <tp:taxon-name><tp:taxon-name-part taxon-name-part-type="genus" reg="Delphinium">D.</tp:taxon-name-part><tp:taxon-name-part taxon-name-part-type="species" reg="camptocarpum">camptocarpum</tp:taxon-name-part><tp:taxon-name-part taxon-name-part-type="infraspecific-rank">var.</tp:taxon-name-part><tp:taxon-name-part taxon-name-part-type="variety" reg="leiocarpum">leiocarpum</tp:taxon-name-part></tp:taxon-name>) according to the presence or not of indumentum on the follicle, but without citing any material. Several of Karelin’s gatherings of <italic><tp:taxon-name><tp:taxon-name-part taxon-name-part-type="genus" reg="Delphinium">D.</tp:taxon-name-part><tp:taxon-name-part taxon-name-part-type="species" reg="camptocarpum">camptocarpum</tp:taxon-name-part></tp:taxon-name></italic> were found at LE. Four of them belong to Ledebour’s herbarium (two can be attributed to <tp:taxon-name><tp:taxon-name-part taxon-name-part-type="genus" reg="Delphinium">D.</tp:taxon-name-part><tp:taxon-name-part taxon-name-part-type="species" reg="camptocarpum">camptocarpum</tp:taxon-name-part><tp:taxon-name-part taxon-name-part-type="infraspecific-rank">var.</tp:taxon-name-part><tp:taxon-name-part taxon-name-part-type="variety" reg="leiocarpum">leiocarpum</tp:taxon-name-part></tp:taxon-name>, but it is unclear for the other two) and can be regarded as type collection. We synonymise <tp:taxon-name><tp:taxon-name-part taxon-name-part-type="genus" reg="Delphinium">D.</tp:taxon-name-part><tp:taxon-name-part taxon-name-part-type="species" reg="camptocarpum">camptocarpum</tp:taxon-name-part><tp:taxon-name-part taxon-name-part-type="infraspecific-rank">var.</tp:taxon-name-part><tp:taxon-name-part taxon-name-part-type="variety" reg="leiocarpum">leiocarpum</tp:taxon-name-part></tp:taxon-name> under the autonym.</p><p>Nevski’s indication (1937) that the type is housed at LE can be considered a first-step lectotypification, and we designate here the specimen LE00050875 as the second-step lectotype.</p></tp:treatment-sec></tp:taxon-treatment>
