# Supplementary material for: Nomenclatural revision of Delphiniumsubg.Consolida (DC.) Huth (Ranunculaceae)
Source: PhytoKeys. 2021 Aug 5;180:81–110. doi: 10.3897/phytokeys.180.67126 (PMC8360824; doi:10.3897/phytokeys.180.67126)
Supplement: XML Treatment for Delphinium consolida [file phytokeys.180.67126-treatment14.xml]

<!DOCTYPE tp:taxon-treatment
  PUBLIC "-//TaxonX//DTD Taxonomic Treatment Publishing DTD v0 20100105//EN" "tax-treatment-NSO.dtd">
<tp:taxon-treatment xmlns:tp="http://www.plazi.org/taxpub"><tp:treatment-meta><kwd-group><label>Taxon classification</label><kwd><named-content xmlns:xlink="http://www.w3.org/1999/xlink" content-type="kingdom">Plantae</named-content></kwd><kwd><named-content xmlns:xlink="http://www.w3.org/1999/xlink" content-type="order">Ranunculales</named-content></kwd><kwd><named-content xmlns:xlink="http://www.w3.org/1999/xlink" content-type="family">Ranunculaceae</named-content></kwd></kwd-group><mixed-citation publication-type="journal"><person-group><name><surname>DuPasquier</surname><given-names>Pierre-Emmanuel</given-names></name><name><surname>Andro-Durand</surname><given-names>Véronique</given-names></name><name><surname>Batory</surname><given-names>Lucas</given-names></name><name><surname>Wang</surname><given-names>Wei</given-names></name><name><surname>Jabbour</surname><given-names>Florian</given-names></name></person-group><article-title>Nomenclatural revision of <tp:taxon-name><tp:taxon-name-part taxon-name-part-type="genus" reg="Delphinium">Delphinium</tp:taxon-name-part><tp:taxon-name-part taxon-name-part-type="infraspecific-rank">subg.</tp:taxon-name-part><tp:taxon-name-part taxon-name-part-type="subgenus" reg="Consolida">Consolida</tp:taxon-name-part></tp:taxon-name> (DC.) Huth (<tp:taxon-name><tp:taxon-name-part taxon-name-part-type="family">Ranunculaceae</tp:taxon-name-part></tp:taxon-name>)</article-title><source>PhytoKeys</source><day>05</day><month>8</month><year>2021</year><volume>180</volume><fpage>81</fpage><lpage>110</lpage><pub-id pub-id-type="doi">10.3897/phytokeys.180.67126</pub-id></mixed-citation></tp:treatment-meta><tp:nomenclature><label>13.</label><tp:taxon-name>
              <object-id xmlns:xlink="http://www.w3.org/1999/xlink" content-type="arpha" xlink:type="simple">C0069F74-CC22-5017-BCBA-8222A3BF20AB</object-id>
              <tp:taxon-name-part taxon-name-part-type="genus" reg="Delphinium">Delphinium</tp:taxon-name-part>
              <tp:taxon-name-part taxon-name-part-type="species" reg="consolida">consolida</tp:taxon-name-part>
            </tp:taxon-name><tp:taxon-authority>L. Sp. Pl.: 530. 1753 [basionym].</tp:taxon-authority><tp:nomenclature-citation-list><tp:nomenclature-citation><tp:taxon-name>
                  <tp:taxon-name-part taxon-name-part-type="status">≡</tp:taxon-name-part>
                  <tp:taxon-name-part taxon-name-part-type="genus" reg="Consolida">Consolida</tp:taxon-name-part>
                  <tp:taxon-name-part taxon-name-part-type="species" reg="regalis">regalis</tp:taxon-name-part>
                </tp:taxon-name><comment> S.F.Gray, Nat. Arr. Brit. Pl. 2: 711. 1821. </comment></tp:nomenclature-citation><tp:nomenclature-citation><tp:taxon-name>
                  <tp:taxon-name-part taxon-name-part-type="status">≡</tp:taxon-name-part>
                  <tp:taxon-name-part taxon-name-part-type="genus" reg="Ceratosanthus">Ceratosanthus</tp:taxon-name-part>
                  <tp:taxon-name-part taxon-name-part-type="species" reg="consolida">consolida</tp:taxon-name-part>
                </tp:taxon-name><comment> (L.) Schur in Enum. Pl. Transsilv. 30. 1866. </comment></tp:nomenclature-citation><tp:nomenclature-citation><tp:taxon-name>
                  <tp:taxon-name-part taxon-name-part-type="status">≡</tp:taxon-name-part>
                  <tp:taxon-name-part taxon-name-part-type="genus" reg="Consolida">Consolida</tp:taxon-name-part>
                  <tp:taxon-name-part taxon-name-part-type="species" reg="arvensis">arvensis</tp:taxon-name-part>
                </tp:taxon-name><comment> Opiz in Seznam 32. 1852. Type: Described from Britain. Herb. Linn. No. 694.1 (lectotype, designated by Jonsell and Jarvis 1994, pg. 161: LINN [LINN-HL694-1 image!]). </comment></tp:nomenclature-citation><tp:nomenclature-citation><tp:taxon-name>
                  <tp:taxon-name-part taxon-name-part-type="status">=</tp:taxon-name-part>
                  <tp:taxon-name-part taxon-name-part-type="genus" reg="Delphinium">Delphinium</tp:taxon-name-part>
                  <tp:taxon-name-part taxon-name-part-type="species" reg="segetum">segetum</tp:taxon-name-part>
                </tp:taxon-name><comment> Lam. Fl. Franç. 3: 325. 1778. [nom. illeg.] </comment></tp:nomenclature-citation><tp:nomenclature-citation><tp:taxon-name>
                  <tp:taxon-name-part taxon-name-part-type="status">–</tp:taxon-name-part>
                  <tp:taxon-name-part taxon-name-part-type="genus" reg="Consolida">Consolida</tp:taxon-name-part>
                  <tp:taxon-name-part taxon-name-part-type="species" reg="regalis">regalis</tp:taxon-name-part>
                  <tp:taxon-name-part taxon-name-part-type="authority">S.F.Gray</tp:taxon-name-part>
                  <tp:taxon-name-part taxon-name-part-type="infraspecific-rank">subsp.</tp:taxon-name-part>
                  <tp:taxon-name-part taxon-name-part-type="subspecies" reg="consolida">consolida</tp:taxon-name-part>
                </tp:taxon-name><comment> (L.) Gajic in Josifovic, Fl. SR Srbije 1: 230. 1970. [nom. inval]. </comment></tp:nomenclature-citation><tp:nomenclature-citation><tp:taxon-name>
                  <tp:taxon-name-part taxon-name-part-type="status">≡</tp:taxon-name-part>
                  <tp:taxon-name-part taxon-name-part-type="genus" reg="Consolida">Consolida</tp:taxon-name-part>
                  <tp:taxon-name-part taxon-name-part-type="species" reg="regalis">regalis</tp:taxon-name-part>
                  <tp:taxon-name-part taxon-name-part-type="authority">S.F.Gray</tp:taxon-name-part>
                  <tp:taxon-name-part taxon-name-part-type="infraspecific-rank">subsp.</tp:taxon-name-part>
                  <tp:taxon-name-part taxon-name-part-type="subspecies" reg="arvensis">arvensis</tp:taxon-name-part>
                </tp:taxon-name><comment> (Opiz) Soó, in Österr. Bot. Z. 71: 242. 1922. </comment></tp:nomenclature-citation><tp:nomenclature-citation><tp:taxon-name>
                  <tp:taxon-name-part taxon-name-part-type="status">≡</tp:taxon-name-part>
                  <tp:taxon-name-part taxon-name-part-type="genus" reg="Delphinium">Delphinium</tp:taxon-name-part>
                  <tp:taxon-name-part taxon-name-part-type="species" reg="consolida">consolida</tp:taxon-name-part>
                  <tp:taxon-name-part taxon-name-part-type="authority">L.</tp:taxon-name-part>
                  <tp:taxon-name-part taxon-name-part-type="infraspecific-rank">subsp.</tp:taxon-name-part>
                  <tp:taxon-name-part taxon-name-part-type="subspecies" reg="arvense">arvense</tp:taxon-name-part>
                </tp:taxon-name><comment> (Opiz) Graebner &amp; Graebner fil., in Asch. &amp; Graebn., Syn. Mitteleur. Fl. 5: 671. 1929. Type: not designated. </comment></tp:nomenclature-citation></tp:nomenclature-citation-list></tp:nomenclature><tp:treatment-sec sec-type="notes" id="SECID0EUTAG"><title>Notes.</title><p>The genus <italic><tp:taxon-name><tp:taxon-name-part taxon-name-part-type="genus" reg="Consolida">Consolida</tp:taxon-name-part></tp:taxon-name></italic> published by <xref ref-type="bibr" rid="B35">Opiz (1852)</xref> is a valid but illegitimate name (<xref ref-type="bibr" rid="B17">Holub and Pouzar 1967</xref>).</p><sec sec-type="Three subspecies are usually accepted under Delphinium consolida" id="SECID0EJUAG"><title>Three subspecies are usually accepted under <italic><tp:taxon-name><tp:taxon-name-part taxon-name-part-type="genus" reg="Delphinium">Delphinium</tp:taxon-name-part><tp:taxon-name-part taxon-name-part-type="species" reg="consolida">consolida</tp:taxon-name-part></tp:taxon-name></italic>:</title><p>
                <bold>13.1. <tp:taxon-name><tp:taxon-name-part taxon-name-part-type="genus" reg="Delphinium">Delphinium</tp:taxon-name-part><tp:taxon-name-part taxon-name-part-type="species" reg="consolida">consolida</tp:taxon-name-part><tp:taxon-name-part taxon-name-part-type="authority">L.</tp:taxon-name-part><tp:taxon-name-part taxon-name-part-type="infraspecific-rank">subsp.</tp:taxon-name-part><tp:taxon-name-part taxon-name-part-type="subspecies" reg="consolida">consolida</tp:taxon-name-part></tp:taxon-name></bold>
              </p></sec></tp:treatment-sec><ref-list><ref id="B35"><mixed-citation xmlns:xlink="http://www.w3.org/1999/xlink" xlink:type="simple"><person-group><name name-style="western"><surname>Opiz</surname><given-names>FM</given-names></name></person-group> (<year>1852</year>) Seznam rostlin kvĕteny české. Praha.</mixed-citation></ref><ref id="B17"><mixed-citation xmlns:xlink="http://www.w3.org/1999/xlink" xlink:type="simple"><person-group><name name-style="western"><surname>Holub</surname><given-names>J</given-names></name><name name-style="western"><surname>Pouzar</surname><given-names>Z</given-names></name></person-group> (<year>1967</year>) <article-title>A nomenclatural analysis of the generic names of Phanerogams proposed by F. M. Opiz in his Seznam Rostlin Květeny České.</article-title><source>Folia Geobotanica et Phytotaxonomica</source><volume>2</volume>(<issue>4</issue>): <fpage>397</fpage>–<lpage>428</lpage>. <ext-link xlink:type="simple" ext-link-type="doi" xlink:href="10.1007/BF02854724">https://doi.org/10.1007/BF02854724</ext-link></mixed-citation></ref></ref-list></tp:taxon-treatment>
