# Supplementary material for: Nomenclatural revision of Delphiniumsubg.Consolida (DC.) Huth (Ranunculaceae)
Source: PhytoKeys. 2021 Aug 5;180:81–110. doi: 10.3897/phytokeys.180.67126 (PMC8360824; doi:10.3897/phytokeys.180.67126)
Supplement: XML Treatment for Delphinium consolida L. subsp. paniculatum [file phytokeys.180.67126-treatment15.xml]

<!DOCTYPE tp:taxon-treatment
  PUBLIC "-//TaxonX//DTD Taxonomic Treatment Publishing DTD v0 20100105//EN" "tax-treatment-NSO.dtd">
<tp:taxon-treatment xmlns:tp="http://www.plazi.org/taxpub"><tp:treatment-meta><kwd-group><label>Taxon classification</label><kwd><named-content xmlns:xlink="http://www.w3.org/1999/xlink" content-type="kingdom">Plantae</named-content></kwd><kwd><named-content xmlns:xlink="http://www.w3.org/1999/xlink" content-type="order">Ranunculales</named-content></kwd><kwd><named-content xmlns:xlink="http://www.w3.org/1999/xlink" content-type="family">Ranunculaceae</named-content></kwd></kwd-group><mixed-citation publication-type="journal"><person-group><name><surname>DuPasquier</surname><given-names>Pierre-Emmanuel</given-names></name><name><surname>Andro-Durand</surname><given-names>Véronique</given-names></name><name><surname>Batory</surname><given-names>Lucas</given-names></name><name><surname>Wang</surname><given-names>Wei</given-names></name><name><surname>Jabbour</surname><given-names>Florian</given-names></name></person-group><article-title>Nomenclatural revision of <tp:taxon-name><tp:taxon-name-part taxon-name-part-type="genus" reg="Delphinium">Delphinium</tp:taxon-name-part><tp:taxon-name-part taxon-name-part-type="infraspecific-rank">subg.</tp:taxon-name-part><tp:taxon-name-part taxon-name-part-type="subgenus" reg="Consolida">Consolida</tp:taxon-name-part></tp:taxon-name> (DC.) Huth (<tp:taxon-name><tp:taxon-name-part taxon-name-part-type="family">Ranunculaceae</tp:taxon-name-part></tp:taxon-name>)</article-title><source>PhytoKeys</source><day>05</day><month>8</month><year>2021</year><volume>180</volume><fpage>81</fpage><lpage>110</lpage><pub-id pub-id-type="doi">10.3897/phytokeys.180.67126</pub-id></mixed-citation></tp:treatment-meta><tp:nomenclature><label>13.2.</label><tp:taxon-name>
              <object-id xmlns:xlink="http://www.w3.org/1999/xlink" content-type="arpha" xlink:type="simple">4D52B824-2331-57BB-979F-D96ED4EB5D81</object-id>
              <tp:taxon-name-part taxon-name-part-type="genus" reg="Delphinium">Delphinium</tp:taxon-name-part>
              <tp:taxon-name-part taxon-name-part-type="species" reg="consolida">consolida</tp:taxon-name-part>
              <tp:taxon-name-part taxon-name-part-type="authority">L.</tp:taxon-name-part>
              <tp:taxon-name-part taxon-name-part-type="infraspecific-rank">subsp.</tp:taxon-name-part>
              <tp:taxon-name-part taxon-name-part-type="subspecies" reg="paniculatum">paniculatum</tp:taxon-name-part>
            </tp:taxon-name><tp:taxon-authority>(Host) Busch in Kuznetzow, Fl. Cauc. Crit. 3: 44. 1902.</tp:taxon-authority><tp:nomenclature-citation-list><tp:nomenclature-citation><tp:taxon-name>
                  <tp:taxon-name-part taxon-name-part-type="status">≡</tp:taxon-name-part>
                  <tp:taxon-name-part taxon-name-part-type="genus" reg="Delphinium">Delphinium</tp:taxon-name-part>
                  <tp:taxon-name-part taxon-name-part-type="species" reg="paniculatum">paniculatum</tp:taxon-name-part>
                </tp:taxon-name><comment> Host, Fl. Austriaca 2: 65. 1831. </comment></tp:nomenclature-citation><tp:nomenclature-citation><tp:taxon-name>
                  <tp:taxon-name-part taxon-name-part-type="status">≡</tp:taxon-name-part>
                  <tp:taxon-name-part taxon-name-part-type="genus" reg="Consolida">Consolida</tp:taxon-name-part>
                  <tp:taxon-name-part taxon-name-part-type="species" reg="paniculata">paniculata</tp:taxon-name-part>
                </tp:taxon-name><comment> (Host) Schur. in Verh. Mitth. Siebenbürg. Vereins Naturwiss. Hermannstadt 4: 47. 1853. </comment></tp:nomenclature-citation><tp:nomenclature-citation><tp:taxon-name>
                  <tp:taxon-name-part taxon-name-part-type="status">≡</tp:taxon-name-part>
                  <tp:taxon-name-part taxon-name-part-type="genus" reg="Consolida">Consolida</tp:taxon-name-part>
                  <tp:taxon-name-part taxon-name-part-type="species" reg="regalis">regalis</tp:taxon-name-part>
                  <tp:taxon-name-part taxon-name-part-type="authority">S.F.Gray</tp:taxon-name-part>
                  <tp:taxon-name-part taxon-name-part-type="infraspecific-rank">subsp.</tp:taxon-name-part>
                  <tp:taxon-name-part taxon-name-part-type="subspecies" reg="paniculata">paniculata</tp:taxon-name-part>
                </tp:taxon-name><comment> (Host) Soó in Österr. Bot. Z. 71: 243. 1922. </comment></tp:nomenclature-citation><tp:nomenclature-citation><tp:taxon-name>
                  <tp:taxon-name-part taxon-name-part-type="status">≡</tp:taxon-name-part>
                  <tp:taxon-name-part taxon-name-part-type="genus" reg="Ceratosanthus">Ceratosanthus</tp:taxon-name-part>
                  <tp:taxon-name-part taxon-name-part-type="species" reg="paniculata">paniculata</tp:taxon-name-part>
                </tp:taxon-name><comment> (Host) Schur in Enum. Pl. Transsilv. 30. 1866. Type: Montenegro. “near Cattaro”, Tomasini s.n. (not found). </comment></tp:nomenclature-citation></tp:nomenclature-citation-list></tp:nomenclature></tp:taxon-treatment>
