# Supplementary material for: Nomenclatural revision of Delphiniumsubg.Consolida (DC.) Huth (Ranunculaceae)
Source: PhytoKeys. 2021 Aug 5;180:81–110. doi: 10.3897/phytokeys.180.67126 (PMC8360824; doi:10.3897/phytokeys.180.67126)
Supplement: XML Treatment for Delphinium flavum [file phytokeys.180.67126-treatment20.xml]

<!DOCTYPE tp:taxon-treatment
  PUBLIC "-//TaxonX//DTD Taxonomic Treatment Publishing DTD v0 20100105//EN" "tax-treatment-NSO.dtd">
<tp:taxon-treatment xmlns:tp="http://www.plazi.org/taxpub"><tp:treatment-meta><kwd-group><label>Taxon classification</label><kwd><named-content xmlns:xlink="http://www.w3.org/1999/xlink" content-type="kingdom">Plantae</named-content></kwd><kwd><named-content xmlns:xlink="http://www.w3.org/1999/xlink" content-type="order">Ranunculales</named-content></kwd><kwd><named-content xmlns:xlink="http://www.w3.org/1999/xlink" content-type="family">Ranunculaceae</named-content></kwd></kwd-group><mixed-citation publication-type="journal"><person-group><name><surname>DuPasquier</surname><given-names>Pierre-Emmanuel</given-names></name><name><surname>Andro-Durand</surname><given-names>Véronique</given-names></name><name><surname>Batory</surname><given-names>Lucas</given-names></name><name><surname>Wang</surname><given-names>Wei</given-names></name><name><surname>Jabbour</surname><given-names>Florian</given-names></name></person-group><article-title>Nomenclatural revision of <tp:taxon-name><tp:taxon-name-part taxon-name-part-type="genus" reg="Delphinium">Delphinium</tp:taxon-name-part><tp:taxon-name-part taxon-name-part-type="infraspecific-rank">subg.</tp:taxon-name-part><tp:taxon-name-part taxon-name-part-type="subgenus" reg="Consolida">Consolida</tp:taxon-name-part></tp:taxon-name> (DC.) Huth (<tp:taxon-name><tp:taxon-name-part taxon-name-part-type="family">Ranunculaceae</tp:taxon-name-part></tp:taxon-name>)</article-title><source>PhytoKeys</source><day>05</day><month>8</month><year>2021</year><volume>180</volume><fpage>81</fpage><lpage>110</lpage><pub-id pub-id-type="doi">10.3897/phytokeys.180.67126</pub-id></mixed-citation></tp:treatment-meta><tp:nomenclature><label>17.</label><tp:taxon-name>
              <object-id xmlns:xlink="http://www.w3.org/1999/xlink" content-type="arpha" xlink:type="simple">A9E53F0C-E172-5789-8630-A2288D1B09A9</object-id>
              <tp:taxon-name-part taxon-name-part-type="genus" reg="Delphinium">Delphinium</tp:taxon-name-part>
              <tp:taxon-name-part taxon-name-part-type="species" reg="flavum">flavum</tp:taxon-name-part>
            </tp:taxon-name><tp:taxon-authority>DC., Syst. Nat. 1: 346. 1817 [basionym].</tp:taxon-authority><tp:nomenclature-citation-list><tp:nomenclature-citation><tp:taxon-name>
                  <tp:taxon-name-part taxon-name-part-type="status">≡</tp:taxon-name-part>
                  <tp:taxon-name-part taxon-name-part-type="genus" reg="Consolida">Consolida</tp:taxon-name-part>
                  <tp:taxon-name-part taxon-name-part-type="species" reg="flava">flava</tp:taxon-name-part>
                </tp:taxon-name><comment> (DC.) Schrödinger in Ann. K. K. Naturhist. Hofmus. 27: 43. 1913. Type: “de Bagdad à Kermancha”, s.d., leg. G. A. Olivier &amp; J. G. Bruguière s.n. (lectotype, designated here: P [P00197330!]; isolectotypes: G-DC [G00200080 image!], P [P00197331!]). </comment></tp:nomenclature-citation><tp:nomenclature-citation><tp:taxon-name>
                  <tp:taxon-name-part taxon-name-part-type="genus" reg="Delphinium"/>
                  <tp:taxon-name-part taxon-name-part-type="species" reg="flavum"/>
                  <tp:taxon-name-part taxon-name-part-type="authority"/>
                  <tp:taxon-name-part taxon-name-part-type="infraspecific-rank"/>
                  <tp:taxon-name-part taxon-name-part-type="variety" reg="flavum"/>
                </tp:taxon-name><comment><tp:taxon-name>
                    <tp:taxon-name-part taxon-name-part-type="genus" reg="Delphinium">Delphinium</tp:taxon-name-part>
                    <tp:taxon-name-part taxon-name-part-type="species" reg="flavum">flavum</tp:taxon-name-part>
                    <tp:taxon-name-part taxon-name-part-type="authority">DC.</tp:taxon-name-part>
                    <tp:taxon-name-part taxon-name-part-type="infraspecific-rank">var.</tp:taxon-name-part>
                    <tp:taxon-name-part taxon-name-part-type="variety" reg="flavum">flavum</tp:taxon-name-part>
                  </tp:taxon-name></comment></tp:nomenclature-citation><tp:nomenclature-citation><tp:taxon-name>
                  <tp:taxon-name-part taxon-name-part-type="status">=</tp:taxon-name-part>
                  <tp:taxon-name-part taxon-name-part-type="genus" reg="Delphinium">Delphinium</tp:taxon-name-part>
                  <tp:taxon-name-part taxon-name-part-type="species" reg="flavum">flavum</tp:taxon-name-part>
                  <tp:taxon-name-part taxon-name-part-type="authority">DC.</tp:taxon-name-part>
                  <tp:taxon-name-part taxon-name-part-type="infraspecific-rank">var.</tp:taxon-name-part>
                  <tp:taxon-name-part taxon-name-part-type="variety" reg="velutinum">velutinum</tp:taxon-name-part>
                </tp:taxon-name><comment> DC., Syst. Nat. 1: 346. 1817. </comment></tp:nomenclature-citation><tp:nomenclature-citation><tp:taxon-name>
                  <tp:taxon-name-part taxon-name-part-type="status">=</tp:taxon-name-part>
                  <tp:taxon-name-part taxon-name-part-type="genus" reg="Delphinium">Delphinium</tp:taxon-name-part>
                  <tp:taxon-name-part taxon-name-part-type="species" reg="deserti">deserti</tp:taxon-name-part>
                </tp:taxon-name><comment> Boiss., Fl. Orient. 1: 83. 1867. </comment></tp:nomenclature-citation><tp:nomenclature-citation><tp:taxon-name>
                  <tp:taxon-name-part taxon-name-part-type="status">≡</tp:taxon-name-part>
                  <tp:taxon-name-part taxon-name-part-type="genus" reg="Consolida">Consolida</tp:taxon-name-part>
                  <tp:taxon-name-part taxon-name-part-type="species" reg="deserti">deserti</tp:taxon-name-part>
                </tp:taxon-name><comment> (Boiss.) Munz in J. Arnold Arbor. 48: 51. 1967a. Type: «Désert de Suez à Gaza», Jul. 1832, leg. N. Bové 131 (lectotype, designated here: P [P00197319!] (Fig. <xref ref-type="fig" rid="F2">2B</xref>); isolectotypes: G [G00440765 image!, G00440766 image!], K [K000076088 image!, K000076089 image!], P [P00197320!]). </comment></tp:nomenclature-citation></tp:nomenclature-citation-list></tp:nomenclature><tp:treatment-sec sec-type="notes" id="SECID0EEIBG"><title>Notes.</title><p>In the protologue of <italic><tp:taxon-name><tp:taxon-name-part taxon-name-part-type="genus" reg="Delphinium">D.</tp:taxon-name-part><tp:taxon-name-part taxon-name-part-type="species" reg="flavum">flavum</tp:taxon-name-part></tp:taxon-name></italic>, <xref ref-type="bibr" rid="B6">Candolle (1817)</xref> described two varieties (var. <tp:taxon-name><tp:taxon-name-part taxon-name-part-type="genus" reg="Delphinium"/><tp:taxon-name-part taxon-name-part-type="species" reg="flavum"/><tp:taxon-name-part taxon-name-part-type="variety" reg="velutinum">velutinum</tp:taxon-name-part></tp:taxon-name> and var. <tp:taxon-name><tp:taxon-name-part taxon-name-part-type="genus" reg="Delphinium"/><tp:taxon-name-part taxon-name-part-type="species" reg="flavum"/><tp:taxon-name-part taxon-name-part-type="variety" reg="glabrum">glabrum</tp:taxon-name-part></tp:taxon-name>) based on the pubescence and the bracteole position on the pedicel. We synonymize here <tp:taxon-name><tp:taxon-name-part taxon-name-part-type="genus" reg="Delphinium">D.</tp:taxon-name-part><tp:taxon-name-part taxon-name-part-type="species" reg="flavum">flavum</tp:taxon-name-part><tp:taxon-name-part taxon-name-part-type="infraspecific-rank">var.</tp:taxon-name-part><tp:taxon-name-part taxon-name-part-type="variety" reg="velutinum">velutinum</tp:taxon-name-part></tp:taxon-name> with the autonym. Candolle indicates that he saw the specimen in Olivier’s herbarium (now at P), whereas we found at G-DC a duplicate received in 1822. At P, we found two sheets of the Olivier and Bruguière’s gathering. It is not sure whether Candolle annotated these sheets. The specimen P00197330 bears the label “dans les lieux incultes steriles de Bagdad a Kermancha” and a mixture of both varieties (the specimen in the bottom right corner corresponds to <tp:taxon-name><tp:taxon-name-part taxon-name-part-type="genus" reg="Delphinium">D.</tp:taxon-name-part><tp:taxon-name-part taxon-name-part-type="species" reg="flavum">flavum</tp:taxon-name-part><tp:taxon-name-part taxon-name-part-type="infraspecific-rank">var.</tp:taxon-name-part><tp:taxon-name-part taxon-name-part-type="variety" reg="glabrum">glabrum</tp:taxon-name-part></tp:taxon-name>). We designate as lectotype the six other specimens on this sheet.</p><p>A single and fragmentary specimen of <italic><tp:taxon-name><tp:taxon-name-part taxon-name-part-type="genus" reg="Delphinium">D.</tp:taxon-name-part><tp:taxon-name-part taxon-name-part-type="species" reg="deserti">deserti</tp:taxon-name-part></tp:taxon-name></italic>, labelled “<tp:taxon-name><tp:taxon-name-part taxon-name-part-type="genus" reg="Delphinium">D.</tp:taxon-name-part><tp:taxon-name-part taxon-name-part-type="species" reg="deserti">deserti</tp:taxon-name-part></tp:taxon-name>” by Boissier, was found in G-BOIS (G00788308) and probably came from a P duplicate. We designate as lectotype of <italic><tp:taxon-name><tp:taxon-name-part taxon-name-part-type="genus" reg="Delphinium">D.</tp:taxon-name-part><tp:taxon-name-part taxon-name-part-type="species" reg="deserti">deserti</tp:taxon-name-part></tp:taxon-name></italic> the specimen P00197319, the only one bearing a priori an annotation from Boissier.</p></tp:treatment-sec><tp:treatment-sec><!--Section generated to contain objects referenced in tp:taxon-treatment.--><fig id="F2" position="float" orientation="portrait"><object-id xmlns:xlink="http://www.w3.org/1999/xlink" content-type="doi" xlink:type="simple">10.3897/phytokeys.180.67126.figure2</object-id><object-id xmlns:xlink="http://www.w3.org/1999/xlink" content-type="arpha" xlink:type="simple">EADEA409-D64B-5C68-B745-7EEAF657DAD8</object-id><label>Figure 2.</label><caption><p>Three lectotypes (and one isolectotype) selected among the 21 lectotypes designated in this article <bold>A</bold> isolectotype of <italic><tp:taxon-name><tp:taxon-name-part taxon-name-part-type="genus" reg="Delphinium">Delphinium</tp:taxon-name-part><tp:taxon-name-part taxon-name-part-type="species" reg="armeniacum">armeniacum</tp:taxon-name-part></tp:taxon-name></italic> Huth (P00195865; <ext-link xmlns:xlink="http://www.w3.org/1999/xlink" xlink:type="simple" ext-link-type="uri" xlink:href="http://coldb.mnhn.fr/catalognumber/mnhn/p/p00195865">http://coldb.mnhn.fr/catalognumber/mnhn/p/p00195865</ext-link>) <bold>B</bold> lectotype of <italic><tp:taxon-name><tp:taxon-name-part taxon-name-part-type="genus" reg="Delphinium">D.</tp:taxon-name-part><tp:taxon-name-part taxon-name-part-type="species" reg="deserti">deserti</tp:taxon-name-part></tp:taxon-name></italic> Boiss. (P00197319; <ext-link xmlns:xlink="http://www.w3.org/1999/xlink" xlink:type="simple" ext-link-type="uri" xlink:href="http://coldb.mnhn.fr/catalognumber/mnhn/p/p00197319">http://coldb.mnhn.fr/catalognumber/mnhn/p/p00197319</ext-link>) <bold>C</bold> lectotype of <tp:taxon-name><tp:taxon-name-part taxon-name-part-type="genus" reg="Delphinium">Delphinium</tp:taxon-name-part><tp:taxon-name-part taxon-name-part-type="species" reg="sclerocladum">sclerocladum</tp:taxon-name-part><tp:taxon-name-part taxon-name-part-type="authority">Boiss.</tp:taxon-name-part><tp:taxon-name-part taxon-name-part-type="infraspecific-rank">var.</tp:taxon-name-part><tp:taxon-name-part taxon-name-part-type="variety" reg="rigidum">rigidum</tp:taxon-name-part></tp:taxon-name> (Freyn &amp; Sint.) Hossain &amp; P.H.Davis (P00195794; <ext-link xmlns:xlink="http://www.w3.org/1999/xlink" xlink:type="simple" ext-link-type="uri" xlink:href="http://coldb.mnhn.fr/catalognumber/mnhn/p/p00195794">http://coldb.mnhn.fr/catalognumber/mnhn/p/p00195794</ext-link>) <bold>D</bold> lectotype of <italic><tp:taxon-name><tp:taxon-name-part taxon-name-part-type="genus" reg="Delphinium">D.</tp:taxon-name-part><tp:taxon-name-part taxon-name-part-type="species" reg="tomentosum">tomentosum</tp:taxon-name-part></tp:taxon-name></italic> Boiss. (P00201127; <ext-link xmlns:xlink="http://www.w3.org/1999/xlink" xlink:type="simple" ext-link-type="uri" xlink:href="http://coldb.mnhn.fr/catalognumber/mnhn/p/p00201127">http://coldb.mnhn.fr/catalognumber/mnhn/p/p00201127</ext-link>). All four specimens are kept at P Herbarium.</p></caption><graphic xmlns:xlink="http://www.w3.org/1999/xlink" xlink:href="phytokeys-180-081-g002.jpg" position="float" orientation="portrait" xlink:type="simple" id="oo_574301.jpg"><uri content-type="original_file" xlink:type="simple">https://binary.pensoft.net/fig/574301</uri></graphic></fig></tp:treatment-sec><ref-list><ref id="B6"><mixed-citation xmlns:xlink="http://www.w3.org/1999/xlink" xlink:type="simple"><person-group><name name-style="western"><surname>Candolle</surname><given-names>AP de</given-names></name></person-group> (<year>1817</year>) <source>Regni vegetabilis systema naturale, sive ordines, genera et species plantarum secundum methodi naturalis normas digestarum et descriptarum. Vol. 1.</source><publisher-name>Treuttel &amp; Würtz</publisher-name>, <publisher-loc>Paris</publisher-loc>, <size units="page">564 pp</size>. <ext-link xlink:type="simple" ext-link-type="doi" xlink:href="10.5962/bhl.title.59874">https://doi.org/10.5962/bhl.title.59874</ext-link></mixed-citation></ref></ref-list></tp:taxon-treatment>
