# Supplementary material for: Nomenclatural revision of Delphiniumsubg.Consolida (DC.) Huth (Ranunculaceae)
Source: PhytoKeys. 2021 Aug 5;180:81–110. doi: 10.3897/phytokeys.180.67126 (PMC8360824; doi:10.3897/phytokeys.180.67126)
Supplement: XML Treatment for Delphinium hellesponticum [file phytokeys.180.67126-treatment24.xml]

<!DOCTYPE tp:taxon-treatment
  PUBLIC "-//TaxonX//DTD Taxonomic Treatment Publishing DTD v0 20100105//EN" "tax-treatment-NSO.dtd">
<tp:taxon-treatment xmlns:tp="http://www.plazi.org/taxpub"><tp:treatment-meta><kwd-group><label>Taxon classification</label><kwd><named-content xmlns:xlink="http://www.w3.org/1999/xlink" content-type="kingdom">Plantae</named-content></kwd><kwd><named-content xmlns:xlink="http://www.w3.org/1999/xlink" content-type="order">Ranunculales</named-content></kwd><kwd><named-content xmlns:xlink="http://www.w3.org/1999/xlink" content-type="family">Ranunculaceae</named-content></kwd></kwd-group><mixed-citation publication-type="journal"><person-group><name><surname>DuPasquier</surname><given-names>Pierre-Emmanuel</given-names></name><name><surname>Andro-Durand</surname><given-names>Véronique</given-names></name><name><surname>Batory</surname><given-names>Lucas</given-names></name><name><surname>Wang</surname><given-names>Wei</given-names></name><name><surname>Jabbour</surname><given-names>Florian</given-names></name></person-group><article-title>Nomenclatural revision of <tp:taxon-name><tp:taxon-name-part taxon-name-part-type="genus" reg="Delphinium">Delphinium</tp:taxon-name-part><tp:taxon-name-part taxon-name-part-type="infraspecific-rank">subg.</tp:taxon-name-part><tp:taxon-name-part taxon-name-part-type="subgenus" reg="Consolida">Consolida</tp:taxon-name-part></tp:taxon-name> (DC.) Huth (<tp:taxon-name><tp:taxon-name-part taxon-name-part-type="family">Ranunculaceae</tp:taxon-name-part></tp:taxon-name>)</article-title><source>PhytoKeys</source><day>05</day><month>8</month><year>2021</year><volume>180</volume><fpage>81</fpage><lpage>110</lpage><pub-id pub-id-type="doi">10.3897/phytokeys.180.67126</pub-id></mixed-citation></tp:treatment-meta><tp:nomenclature><label>21.</label><tp:taxon-name>
              <object-id xmlns:xlink="http://www.w3.org/1999/xlink" content-type="arpha" xlink:type="simple">A6603248-ED39-5B4F-B222-CDAB8FD0B935</object-id>
              <tp:taxon-name-part taxon-name-part-type="genus" reg="Delphinium">Delphinium</tp:taxon-name-part>
              <tp:taxon-name-part taxon-name-part-type="species" reg="hellesponticum">hellesponticum</tp:taxon-name-part>
            </tp:taxon-name><tp:taxon-authority>Boiss. in Ann. Sci. Nat. Bot. Ser. 2, 16: 366. 1841 [basionym].</tp:taxon-authority><tp:nomenclature-citation-list><tp:nomenclature-citation><tp:taxon-name>
                  <tp:taxon-name-part taxon-name-part-type="status">≡</tp:taxon-name-part>
                  <tp:taxon-name-part taxon-name-part-type="genus" reg="Consolida">Consolida</tp:taxon-name-part>
                  <tp:taxon-name-part taxon-name-part-type="species" reg="hellespontica">hellespontica</tp:taxon-name-part>
                </tp:taxon-name><comment> (Boiss.) Chater in Feddes Repert. Spec. Nov. Regni Veg. 69: 55. 1964. Type: Turkey. “ad Hellespontum”, Aug. 1836, leg. P. M. R. Aucher-Eloy 67 (holotype: G-BOIS [G00788295 image!, 2 sheets]; isotypes: G [G00440745 image!], K [K000075580 image!], P [P00197463!, P00201125!]). </comment></tp:nomenclature-citation><tp:nomenclature-citation><tp:taxon-name>
                  <tp:taxon-name-part taxon-name-part-type="status">=</tp:taxon-name-part>
                  <tp:taxon-name-part taxon-name-part-type="genus" reg="Delphinium">Delphinium</tp:taxon-name-part>
                  <tp:taxon-name-part taxon-name-part-type="species" reg="macedonicum">macedonicum</tp:taxon-name-part>
                </tp:taxon-name><comment> Halácsy &amp; Charrel in Charrel, Géogr. Bot. Salonique: 8. 1892. </comment></tp:nomenclature-citation><tp:nomenclature-citation><tp:taxon-name>
                  <tp:taxon-name-part taxon-name-part-type="status">≡</tp:taxon-name-part>
                  <tp:taxon-name-part taxon-name-part-type="genus" reg="Consolida">Consolida</tp:taxon-name-part>
                  <tp:taxon-name-part taxon-name-part-type="species" reg="macedonica">macedonica</tp:taxon-name-part>
                </tp:taxon-name><comment> (Halácsy &amp; Charrel) Soó in Österr. Bot. Z. 71: 245. 1922. </comment></tp:nomenclature-citation><tp:nomenclature-citation><tp:taxon-name>
                  <tp:taxon-name-part taxon-name-part-type="status">≡</tp:taxon-name-part>
                  <tp:taxon-name-part taxon-name-part-type="genus" reg="Delphinium">Delphinium</tp:taxon-name-part>
                  <tp:taxon-name-part taxon-name-part-type="species" reg="hellesponticum">hellesponticum</tp:taxon-name-part>
                  <tp:taxon-name-part taxon-name-part-type="infraspecific-rank">subsp.</tp:taxon-name-part>
                  <tp:taxon-name-part taxon-name-part-type="subspecies" reg="macedonicum">macedonicum</tp:taxon-name-part>
                </tp:taxon-name><comment> (Halácsy &amp; Charrel) Hossain &amp; P.H.Davis in Notes Roy. Bot. Gard. Edinb. 22: 419. 1958. </comment></tp:nomenclature-citation><tp:nomenclature-citation><tp:taxon-name>
                  <tp:taxon-name-part taxon-name-part-type="status">≡</tp:taxon-name-part>
                  <tp:taxon-name-part taxon-name-part-type="genus" reg="Consolida">Consolida</tp:taxon-name-part>
                  <tp:taxon-name-part taxon-name-part-type="species" reg="hellespontica">hellespontica</tp:taxon-name-part>
                  <tp:taxon-name-part taxon-name-part-type="infraspecific-rank">subsp.</tp:taxon-name-part>
                  <tp:taxon-name-part taxon-name-part-type="subspecies" reg="macedonica">macedonica</tp:taxon-name-part>
                </tp:taxon-name><comment> (Halácsy &amp; Charrel) Chater in Feddes Repert. Spec. Nov. Regni Veg. 69: 55. 1964. Type: Greece. Thessaloniki: “Kiel tépé [probably Profitis Ilias, SE of Chortiatis fide Strid, 2002]”, s.d., A.-u.-R. Nadji s.n. (holotype: WU (WU033827 image!), isotype: P [P02500001!, P02840902!]) </comment></tp:nomenclature-citation><tp:nomenclature-citation><tp:taxon-name>
                  <tp:taxon-name-part taxon-name-part-type="status">=</tp:taxon-name-part>
                  <tp:taxon-name-part taxon-name-part-type="genus" reg="Delphinium">Delphinium</tp:taxon-name-part>
                  <tp:taxon-name-part taxon-name-part-type="species" reg="paphlagonicum">paphlagonicum</tp:taxon-name-part>
                </tp:taxon-name><comment> Huth in Bull. Herb. Boissier 1: 328. 1893. </comment></tp:nomenclature-citation><tp:nomenclature-citation><tp:taxon-name>
                  <tp:taxon-name-part taxon-name-part-type="status">≡</tp:taxon-name-part>
                  <tp:taxon-name-part taxon-name-part-type="genus" reg="Delphinium">Delphinium</tp:taxon-name-part>
                  <tp:taxon-name-part taxon-name-part-type="species" reg="olopetalum">olopetalum</tp:taxon-name-part>
                  <tp:taxon-name-part taxon-name-part-type="authority">Boiss.</tp:taxon-name-part>
                  <tp:taxon-name-part taxon-name-part-type="infraspecific-rank">var.</tp:taxon-name-part>
                  <tp:taxon-name-part taxon-name-part-type="variety" reg="paphlagonicum">paphlagonicum</tp:taxon-name-part>
                </tp:taxon-name><comment> (Huth) Huth, in Engler, Bot. Jahrb. 20: 381. 1895. Type: Turkey. Kastamonu: “Paphlagonia: Wilajet Kastambuli, Tossia”, 7 Aug. 1892, leg. P. E. E. Sintenis 4547 (lectotype, designated here: LD [LD1742402 image!], isolectotypes: B [B 10 0295663 image!, B 10 0264875 image!], BH image!, GZU [GZU000279189 image!], HAL [HAL0062300 image!], HBG [HBG508807 image!],, P [P00197464!, P00198840!], US [US00103588 image!]). </comment></tp:nomenclature-citation><tp:nomenclature-citation><tp:taxon-name>
                  <tp:taxon-name-part taxon-name-part-type="status">=</tp:taxon-name-part>
                  <tp:taxon-name-part taxon-name-part-type="genus" reg="Delphinium">Delphinium</tp:taxon-name-part>
                  <tp:taxon-name-part taxon-name-part-type="species" reg="hellesponticum">hellesponticum</tp:taxon-name-part>
                  <tp:taxon-name-part taxon-name-part-type="infraspecific-rank">subsp.</tp:taxon-name-part>
                  <tp:taxon-name-part taxon-name-part-type="subspecies" reg="aintabense">aintabense</tp:taxon-name-part>
                </tp:taxon-name><comment> Hossain &amp; P.H.Davis in Notes Roy. Bot. Gard. Edinburgh 22: 420. 1958. Type: Turkey. “Aintab [Gaziantep]”, Jun. 1889, leg. G. E. Post, s.n. (holotype: BM [BM013718242 image!]). </comment></tp:nomenclature-citation><tp:nomenclature-citation><tp:taxon-name>
                  <tp:taxon-name-part taxon-name-part-type="status">=</tp:taxon-name-part>
                  <tp:taxon-name-part taxon-name-part-type="genus" reg="Delphinium">Delphinium</tp:taxon-name-part>
                  <tp:taxon-name-part taxon-name-part-type="species" reg="campylopodum">campylopodum</tp:taxon-name-part>
                </tp:taxon-name><comment> Stapf in Denkschr. Acad. Wiss. Wien, Math. Naturw. Kl. 51: 358. 1886. </comment></tp:nomenclature-citation><tp:nomenclature-citation><tp:taxon-name>
                  <tp:taxon-name-part taxon-name-part-type="status">≡</tp:taxon-name-part>
                  <tp:taxon-name-part taxon-name-part-type="genus" reg="Delphinium">Delphinium</tp:taxon-name-part>
                  <tp:taxon-name-part taxon-name-part-type="species" reg="hellesponticum">hellesponticum</tp:taxon-name-part>
                  <tp:taxon-name-part taxon-name-part-type="authority">Boiss.</tp:taxon-name-part>
                  <tp:taxon-name-part taxon-name-part-type="infraspecific-rank">subsp.</tp:taxon-name-part>
                  <tp:taxon-name-part taxon-name-part-type="subspecies" reg="campylopodon">campylopodon</tp:taxon-name-part>
                </tp:taxon-name><comment> (Stapf) Hossain &amp; P.H.Davis in Notes Roy. Bot. Gard. Edinburgh 22: 419. 1958. Type: “Owadjik”, 1 Aug. 1882, leg. F. Luschan s.n. (lectotype, designated by <xref ref-type="bibr" rid="B9">Chowdhuri et al. 1958</xref>, pg. 419): WU [WU0072944 image!]). </comment></tp:nomenclature-citation></tp:nomenclature-citation-list></tp:nomenclature><tp:treatment-sec sec-type="notes" id="SECID0EUZBG"><title>Notes.</title><p>Boissier based the species description of <italic><tp:taxon-name><tp:taxon-name-part taxon-name-part-type="genus" reg="Delphinium">Delphinium</tp:taxon-name-part><tp:taxon-name-part taxon-name-part-type="species" reg="hellesponticum">hellesponticum</tp:taxon-name-part></tp:taxon-name></italic> on the G-BOIS specimens, which is a folder containing two sheets. Only the K duplicate bears a date (“Aug. 1836”). Among the duplicates of <italic><tp:taxon-name><tp:taxon-name-part taxon-name-part-type="genus" reg="Delphinium">Delphinium</tp:taxon-name-part><tp:taxon-name-part taxon-name-part-type="species" reg="macedonicum">macedonicum</tp:taxon-name-part></tp:taxon-name></italic>, only P02840902 bears a date (27 avril 1892) and the collection number <italic>37</italic>. Huth based his description of <italic><tp:taxon-name><tp:taxon-name-part taxon-name-part-type="genus" reg="Delphinium">Delphinium</tp:taxon-name-part><tp:taxon-name-part taxon-name-part-type="species" reg="paphlagonicum">paphlagonicum</tp:taxon-name-part></tp:taxon-name></italic> on the <italic>Sintenis 4547</italic> specimen in his herbarium. The duplicates found in the different herbaria bear different dates, and only LD1742402 (with the date “7 Aug. 1892”), belonging to the Sintenis herbarium, was annotated by Huth, and we treat it as a lectotype. All isotypes indicate herein bear that date.</p></tp:treatment-sec><ref-list><ref id="B9"><mixed-citation xmlns:xlink="http://www.w3.org/1999/xlink" xlink:type="simple"><person-group><name name-style="western"><surname>Chowdhuri</surname><given-names>PK</given-names></name><name name-style="western"><surname>Davis</surname><given-names>PH</given-names></name><name name-style="western"><surname>Hossain</surname><given-names>M</given-names></name></person-group> (<year>1958</year>) <article-title>Materials for a Flora of Turkey, III.: <tp:taxon-name><tp:taxon-name-part taxon-name-part-type="family">Ranunculaceae</tp:taxon-name-part></tp:taxon-name>, I.</article-title><source>Notes from the Royal Botanic Garden Edinburgh</source><volume>22</volume>(<issue>4</issue>): <fpage>403</fpage>–<lpage>425</lpage>.</mixed-citation></ref></ref-list></tp:taxon-treatment>
