# Supplementary material for: Nomenclatural revision of Delphiniumsubg.Consolida (DC.) Huth (Ranunculaceae)
Source: PhytoKeys. 2021 Aug 5;180:81–110. doi: 10.3897/phytokeys.180.67126 (PMC8360824; doi:10.3897/phytokeys.180.67126)
Supplement: XML Treatment for Delphinium hispanicum [file phytokeys.180.67126-treatment25.xml]

<!DOCTYPE tp:taxon-treatment
  PUBLIC "-//TaxonX//DTD Taxonomic Treatment Publishing DTD v0 20100105//EN" "tax-treatment-NSO.dtd">
<tp:taxon-treatment xmlns:tp="http://www.plazi.org/taxpub"><tp:treatment-meta><kwd-group><label>Taxon classification</label><kwd><named-content xmlns:xlink="http://www.w3.org/1999/xlink" content-type="kingdom">Plantae</named-content></kwd><kwd><named-content xmlns:xlink="http://www.w3.org/1999/xlink" content-type="order">Ranunculales</named-content></kwd><kwd><named-content xmlns:xlink="http://www.w3.org/1999/xlink" content-type="family">Ranunculaceae</named-content></kwd></kwd-group><mixed-citation publication-type="journal"><person-group><name><surname>DuPasquier</surname><given-names>Pierre-Emmanuel</given-names></name><name><surname>Andro-Durand</surname><given-names>Véronique</given-names></name><name><surname>Batory</surname><given-names>Lucas</given-names></name><name><surname>Wang</surname><given-names>Wei</given-names></name><name><surname>Jabbour</surname><given-names>Florian</given-names></name></person-group><article-title>Nomenclatural revision of <tp:taxon-name><tp:taxon-name-part taxon-name-part-type="genus" reg="Delphinium">Delphinium</tp:taxon-name-part><tp:taxon-name-part taxon-name-part-type="infraspecific-rank">subg.</tp:taxon-name-part><tp:taxon-name-part taxon-name-part-type="subgenus" reg="Consolida">Consolida</tp:taxon-name-part></tp:taxon-name> (DC.) Huth (<tp:taxon-name><tp:taxon-name-part taxon-name-part-type="family">Ranunculaceae</tp:taxon-name-part></tp:taxon-name>)</article-title><source>PhytoKeys</source><day>05</day><month>8</month><year>2021</year><volume>180</volume><fpage>81</fpage><lpage>110</lpage><pub-id pub-id-type="doi">10.3897/phytokeys.180.67126</pub-id></mixed-citation></tp:treatment-meta><tp:nomenclature><label>22.</label><tp:taxon-name>
              <object-id xmlns:xlink="http://www.w3.org/1999/xlink" content-type="arpha" xlink:type="simple">0F4072C5-FA71-5BB7-B462-D15510B9E289</object-id>
              <tp:taxon-name-part taxon-name-part-type="genus" reg="Delphinium">Delphinium</tp:taxon-name-part>
              <tp:taxon-name-part taxon-name-part-type="species" reg="hispanicum">hispanicum</tp:taxon-name-part>
            </tp:taxon-name><tp:taxon-authority>Costa in Anales Soc. Esp. Hist. Nat. 2: 27. 1873 [basionym].</tp:taxon-authority><tp:nomenclature-citation-list><tp:nomenclature-citation><tp:taxon-name>
                  <tp:taxon-name-part taxon-name-part-type="status">≡</tp:taxon-name-part>
                  <tp:taxon-name-part taxon-name-part-type="genus" reg="Consolida">Consolida</tp:taxon-name-part>
                  <tp:taxon-name-part taxon-name-part-type="species" reg="hispanica">hispanica</tp:taxon-name-part>
                </tp:taxon-name><comment> (Costa) Greuter &amp; Burdet in Willdenowia 19: 43. 1989. </comment></tp:nomenclature-citation><tp:nomenclature-citation><tp:taxon-name>
                  <tp:taxon-name-part taxon-name-part-type="status">≡</tp:taxon-name-part>
                  <tp:taxon-name-part taxon-name-part-type="genus" reg="Consolida">Consolida</tp:taxon-name-part>
                  <tp:taxon-name-part taxon-name-part-type="species" reg="orientalis">orientalis</tp:taxon-name-part>
                  <tp:taxon-name-part taxon-name-part-type="basionym-authority">(Gay)</tp:taxon-name-part>
                  <tp:taxon-name-part taxon-name-part-type="authority">Schrödinger</tp:taxon-name-part>
                  <tp:taxon-name-part taxon-name-part-type="infraspecific-rank">subsp.</tp:taxon-name-part>
                  <tp:taxon-name-part taxon-name-part-type="subspecies" reg="hispanica">hispanica</tp:taxon-name-part>
                </tp:taxon-name><comment> (Willk.) P.W.Ball &amp; Heywood in Feddes Repert. Spec. Nov. Regni Veg. 66: 151. 1962. Type: Spain. «Linares más arriba de la región de la vid.», 1864, leg. Vivas s.n. (lectotype, designated by Blanché and Simón 2000, pg. 304): BC image!, specimen on the left side). </comment></tp:nomenclature-citation><tp:nomenclature-citation><tp:taxon-name>
                  <tp:taxon-name-part taxon-name-part-type="status">=</tp:taxon-name-part>
                  <tp:taxon-name-part taxon-name-part-type="genus" reg="Delphinium">Delphinium</tp:taxon-name-part>
                  <tp:taxon-name-part taxon-name-part-type="species" reg="orientale">orientale</tp:taxon-name-part>
                </tp:taxon-name><comment> Gay in Actes Soc. Linn. Bordeaux 11: 182. 1840 [nom. illeg.] </comment></tp:nomenclature-citation><tp:nomenclature-citation><tp:taxon-name>
                  <tp:taxon-name-part taxon-name-part-type="status">≡</tp:taxon-name-part>
                  <tp:taxon-name-part taxon-name-part-type="genus" reg="Consolida">Consolida</tp:taxon-name-part>
                  <tp:taxon-name-part taxon-name-part-type="species" reg="orientalis">orientalis</tp:taxon-name-part>
                </tp:taxon-name><comment> (Gay) Schrödinger in Abh. K. K. Zool.-Bot. Ges. Wien 4(5): 27, 62. 1909. Type: not designated. </comment></tp:nomenclature-citation><tp:nomenclature-citation><tp:taxon-name>
                  <tp:taxon-name-part taxon-name-part-type="status">=</tp:taxon-name-part>
                  <tp:taxon-name-part taxon-name-part-type="genus" reg="Delphinium">Delphinium</tp:taxon-name-part>
                  <tp:taxon-name-part taxon-name-part-type="species" reg="bithynicum">bithynicum</tp:taxon-name-part>
                </tp:taxon-name><comment> Griseb. in Spic. Fl. Rumel. 1: 320. 1843 [basionym]. Type: Turkey. “Bolu”, s.d., leg. F. Pestalozza s.n. (holotype: GOET [GOET009749 image!]). </comment></tp:nomenclature-citation></tp:nomenclature-citation-list></tp:nomenclature><tp:treatment-sec sec-type="notes" id="SECID0EE6BG"><title>Notes.</title><p><italic><tp:taxon-name><tp:taxon-name-part taxon-name-part-type="genus" reg="Delphinium">Delphinium</tp:taxon-name-part><tp:taxon-name-part taxon-name-part-type="species" reg="orientale">orientale</tp:taxon-name-part></tp:taxon-name></italic> Gay was misapplied instead of <italic><tp:taxon-name><tp:taxon-name-part taxon-name-part-type="genus" reg="Delphinium">D.</tp:taxon-name-part><tp:taxon-name-part taxon-name-part-type="species" reg="hispanicum">hispanicum</tp:taxon-name-part></tp:taxon-name></italic> in most Floras e.g. "Flora Orientalis" (<xref ref-type="bibr" rid="B5">Boissier 1867</xref>), "Flore de l’Afrique du Nord" (<xref ref-type="bibr" rid="B28">Maire 1952</xref>), "Flora of Syria, Palestine and Sinaï" (<xref ref-type="bibr" rid="B38">Post 1932</xref>), "Flora of Turkey and the East Aegean Islands" (<xref ref-type="bibr" rid="B11">Davis 1965</xref>). See <xref ref-type="bibr" rid="B15">Greuter and Raus (1989)</xref> for a discussion of the nomenclature.</p></tp:treatment-sec><ref-list><ref id="B5"><mixed-citation xmlns:xlink="http://www.w3.org/1999/xlink" xlink:type="simple"><person-group><name name-style="western"><surname>Boissier</surname><given-names>PE</given-names></name></person-group> (<year>1867</year>) <source>Flora <tp:taxon-name><tp:taxon-name-part taxon-name-part-type="genus"/><tp:taxon-name-part taxon-name-part-type="species">orientalis</tp:taxon-name-part></tp:taxon-name> sive enumeration plantarum in Oriente a Graecia et Aegypto ad Indiae fines hucusque observatarum. Vol. 1.</source><publisher-name>Georg H</publisher-name>, <publisher-loc>Genève, Bâle &amp; Lyon</publisher-loc>, <size units="page">1017 pp</size>. <ext-link xlink:type="simple" ext-link-type="doi" xlink:href="10.5962/bhl.title.20323">https://doi.org/10.5962/bhl.title.20323</ext-link></mixed-citation></ref><ref id="B28"><mixed-citation xmlns:xlink="http://www.w3.org/1999/xlink" xlink:type="simple"><person-group><name name-style="western"><surname>Maire</surname><given-names>R</given-names></name></person-group> (<year>1952</year>) <article-title/> In: <person-group><name name-style="western"><surname>Quezel</surname><given-names>P</given-names></name></person-group> (<role>Ed.</role>) <issue-title>Flore de l’Afrique du Nord (Maroc, Algérie, Tunisie, Tripolitaine, Cyrénaïque et Sahara).</issue-title><source>Vol. XI. Lechevalier P. Paris</source>, <fpage>1</fpage>–<lpage>335</lpage>.</mixed-citation></ref><ref id="B38"><mixed-citation xmlns:xlink="http://www.w3.org/1999/xlink" xlink:type="simple"><person-group><name name-style="western"><surname>Post</surname><given-names>GE</given-names></name></person-group> (<year>1932</year>) Flora of Syria, Palestine and Sinai. 2<sup>nd</sup> edn. Vol. 1. American Press. Beirut, 639 pp.</mixed-citation></ref><ref id="B11"><mixed-citation xmlns:xlink="http://www.w3.org/1999/xlink" xlink:type="simple"><person-group><name name-style="western"><surname>Davis</surname><given-names>PH</given-names></name></person-group> (<year>1965</year>) <source>Flora of Turkey and the East Aegean islands, Vol. 1.</source><publisher-name>Edinburgh University Press</publisher-name>, <publisher-loc>Edinburgh</publisher-loc>, <size units="page">567 pp</size>.</mixed-citation></ref><ref id="B15"><mixed-citation xmlns:xlink="http://www.w3.org/1999/xlink" xlink:type="simple"><person-group><name name-style="western"><surname>Greuter</surname><given-names>W</given-names></name><name name-style="western"><surname>Raus</surname><given-names>T</given-names></name></person-group> (<year>1989</year>) <article-title>Med-Checklist Notulae, 15.</article-title><source>Willdenowia</source><volume>19</volume>(<issue>1</issue>): <fpage>27</fpage>–<lpage>48</lpage>.</mixed-citation></ref></ref-list></tp:taxon-treatment>
