# Supplementary material for: Nomenclatural revision of Delphiniumsubg.Consolida (DC.) Huth (Ranunculaceae)
Source: PhytoKeys. 2021 Aug 5;180:81–110. doi: 10.3897/phytokeys.180.67126 (PMC8360824; doi:10.3897/phytokeys.180.67126)
Supplement: XML Treatment for Delphinium hohenackeri [file phytokeys.180.67126-treatment26.xml]

<!DOCTYPE tp:taxon-treatment
  PUBLIC "-//TaxonX//DTD Taxonomic Treatment Publishing DTD v0 20100105//EN" "tax-treatment-NSO.dtd">
<tp:taxon-treatment xmlns:tp="http://www.plazi.org/taxpub"><tp:treatment-meta><kwd-group><label>Taxon classification</label><kwd><named-content xmlns:xlink="http://www.w3.org/1999/xlink" content-type="kingdom">Plantae</named-content></kwd><kwd><named-content xmlns:xlink="http://www.w3.org/1999/xlink" content-type="order">Ranunculales</named-content></kwd><kwd><named-content xmlns:xlink="http://www.w3.org/1999/xlink" content-type="family">Ranunculaceae</named-content></kwd></kwd-group><mixed-citation publication-type="journal"><person-group><name><surname>DuPasquier</surname><given-names>Pierre-Emmanuel</given-names></name><name><surname>Andro-Durand</surname><given-names>Véronique</given-names></name><name><surname>Batory</surname><given-names>Lucas</given-names></name><name><surname>Wang</surname><given-names>Wei</given-names></name><name><surname>Jabbour</surname><given-names>Florian</given-names></name></person-group><article-title>Nomenclatural revision of <tp:taxon-name><tp:taxon-name-part taxon-name-part-type="genus" reg="Delphinium">Delphinium</tp:taxon-name-part><tp:taxon-name-part taxon-name-part-type="infraspecific-rank">subg.</tp:taxon-name-part><tp:taxon-name-part taxon-name-part-type="subgenus" reg="Consolida">Consolida</tp:taxon-name-part></tp:taxon-name> (DC.) Huth (<tp:taxon-name><tp:taxon-name-part taxon-name-part-type="family">Ranunculaceae</tp:taxon-name-part></tp:taxon-name>)</article-title><source>PhytoKeys</source><day>05</day><month>8</month><year>2021</year><volume>180</volume><fpage>81</fpage><lpage>110</lpage><pub-id pub-id-type="doi">10.3897/phytokeys.180.67126</pub-id></mixed-citation></tp:treatment-meta><tp:nomenclature><label>23.</label><tp:taxon-name>
              <object-id xmlns:xlink="http://www.w3.org/1999/xlink" content-type="arpha" xlink:type="simple">EE7E5B49-FA83-5CED-90A3-037098167FCA</object-id>
              <tp:taxon-name-part taxon-name-part-type="genus" reg="Delphinium">Delphinium</tp:taxon-name-part>
              <tp:taxon-name-part taxon-name-part-type="species" reg="hohenackeri">hohenackeri</tp:taxon-name-part>
            </tp:taxon-name><tp:taxon-authority>Boiss., Fl. Orient. 1: 85. 1867 [basionym].</tp:taxon-authority><tp:nomenclature-citation-list><tp:nomenclature-citation><tp:taxon-name>
                  <tp:taxon-name-part taxon-name-part-type="status">≡</tp:taxon-name-part>
                  <tp:taxon-name-part taxon-name-part-type="genus" reg="Consolida">Consolida</tp:taxon-name-part>
                  <tp:taxon-name-part taxon-name-part-type="species" reg="hohenackeri">hohenackeri</tp:taxon-name-part>
                </tp:taxon-name><comment> (Boiss.) Grossh., Fl. Kavkaza 2: 101. 1930. </comment></tp:nomenclature-citation><tp:nomenclature-citation><tp:taxon-name>
                  <tp:taxon-name-part taxon-name-part-type="status">≡</tp:taxon-name-part>
                  <tp:taxon-name-part taxon-name-part-type="genus" reg="Aconitella">Aconitella</tp:taxon-name-part>
                  <tp:taxon-name-part taxon-name-part-type="species" reg="hohenac">hohenac</tp:taxon-name-part>
                </tp:taxon-name><comment>keri (Boiss.) Soják in Folia Geobot. Phytotax. Bohem. 4: 448. 1969. </comment></tp:nomenclature-citation><tp:nomenclature-citation><tp:taxon-name>
                  <tp:taxon-name-part taxon-name-part-type="status">≡</tp:taxon-name-part>
                  <tp:taxon-name-part taxon-name-part-type="genus" reg="Aconitopsis">Aconitopsis</tp:taxon-name-part>
                  <tp:taxon-name-part taxon-name-part-type="species" reg="hohenackeri">hohenackeri</tp:taxon-name-part>
                </tp:taxon-name><comment> (Boiss.) Kem.-Nath. in Trudy Tbilissk. Bot. Inst. 7: 127. 1940. Type: Turkey. Bayburt: “Baibout Mt. du Tchorok coteaux arides”, 12 Jul. 1862, leg. E. Bourgeau 21 (lectotype (first step designated by <xref ref-type="bibr" rid="B9">Chowdhuri et al. 1958</xref>, pg. 415; second-step designated here): G-BOIS [G00788345 image!]; isolectotypes: E [E00438706 image!], JE [JE00018599 image!], LY [LY0042520 image!], P [P04023369!, P00195762!, P00195791!, P00195763!, P00195764!], UC [UC1055009 image!]). </comment></tp:nomenclature-citation></tp:nomenclature-citation-list></tp:nomenclature><tp:treatment-sec sec-type="notes" id="SECID0EFDAI"><title>Notes.</title><p>The designation by <xref ref-type="bibr" rid="B9">Chowdhuri et al. (1958)</xref> of <italic>Bourgeau 7</italic> at K as the lectotype is corrected herein as a second-step typification from K (where no Bourgeau’s gathering of <italic><tp:taxon-name><tp:taxon-name-part taxon-name-part-type="genus" reg="Delphinium">D.</tp:taxon-name-part><tp:taxon-name-part taxon-name-part-type="species" reg="hohenackeri">hohenackeri</tp:taxon-name-part></tp:taxon-name></italic> was found) to G-BOIS. However, the only Bourgeau’s gathering of <italic><tp:taxon-name><tp:taxon-name-part taxon-name-part-type="genus" reg="Delphinium">D.</tp:taxon-name-part><tp:taxon-name-part taxon-name-part-type="species" reg="hohenackeri">hohenackeri</tp:taxon-name-part></tp:taxon-name></italic> at G-BOIS bears the collection number <italic>21</italic>. In contrast, <italic>Bourgeau 7</italic> is found at E, JE, LY, P, and UC (<italic>sub <tp:taxon-name><tp:taxon-name-part taxon-name-part-type="genus" reg="Delphinium">D.</tp:taxon-name-part><tp:taxon-name-part taxon-name-part-type="species" reg="anthoroideum">anthoroideum</tp:taxon-name-part></tp:taxon-name></italic>), usually on printed Bourgeau’s collection labels.</p></tp:treatment-sec><ref-list><ref id="B9"><mixed-citation xmlns:xlink="http://www.w3.org/1999/xlink" xlink:type="simple"><person-group><name name-style="western"><surname>Chowdhuri</surname><given-names>PK</given-names></name><name name-style="western"><surname>Davis</surname><given-names>PH</given-names></name><name name-style="western"><surname>Hossain</surname><given-names>M</given-names></name></person-group> (<year>1958</year>) <article-title>Materials for a Flora of Turkey, III.: <tp:taxon-name><tp:taxon-name-part taxon-name-part-type="family">Ranunculaceae</tp:taxon-name-part></tp:taxon-name>, I.</article-title><source>Notes from the Royal Botanic Garden Edinburgh</source><volume>22</volume>(<issue>4</issue>): <fpage>403</fpage>–<lpage>425</lpage>.</mixed-citation></ref></ref-list></tp:taxon-treatment>
