# Supplementary material for: Nomenclatural revision of Delphiniumsubg.Consolida (DC.) Huth (Ranunculaceae)
Source: PhytoKeys. 2021 Aug 5;180:81–110. doi: 10.3897/phytokeys.180.67126 (PMC8360824; doi:10.3897/phytokeys.180.67126)
Supplement: XML Treatment for Delphinium linarioides [file phytokeys.180.67126-treatment32.xml]

<!DOCTYPE tp:taxon-treatment
  PUBLIC "-//TaxonX//DTD Taxonomic Treatment Publishing DTD v0 20100105//EN" "tax-treatment-NSO.dtd">
<tp:taxon-treatment xmlns:tp="http://www.plazi.org/taxpub"><tp:treatment-meta><kwd-group><label>Taxon classification</label><kwd><named-content xmlns:xlink="http://www.w3.org/1999/xlink" content-type="kingdom">Plantae</named-content></kwd><kwd><named-content xmlns:xlink="http://www.w3.org/1999/xlink" content-type="order">Ranunculales</named-content></kwd><kwd><named-content xmlns:xlink="http://www.w3.org/1999/xlink" content-type="family">Ranunculaceae</named-content></kwd></kwd-group><mixed-citation publication-type="journal"><person-group><name><surname>DuPasquier</surname><given-names>Pierre-Emmanuel</given-names></name><name><surname>Andro-Durand</surname><given-names>Véronique</given-names></name><name><surname>Batory</surname><given-names>Lucas</given-names></name><name><surname>Wang</surname><given-names>Wei</given-names></name><name><surname>Jabbour</surname><given-names>Florian</given-names></name></person-group><article-title>Nomenclatural revision of <tp:taxon-name><tp:taxon-name-part taxon-name-part-type="genus" reg="Delphinium">Delphinium</tp:taxon-name-part><tp:taxon-name-part taxon-name-part-type="infraspecific-rank">subg.</tp:taxon-name-part><tp:taxon-name-part taxon-name-part-type="subgenus" reg="Consolida">Consolida</tp:taxon-name-part></tp:taxon-name> (DC.) Huth (<tp:taxon-name><tp:taxon-name-part taxon-name-part-type="family">Ranunculaceae</tp:taxon-name-part></tp:taxon-name>)</article-title><source>PhytoKeys</source><day>05</day><month>8</month><year>2021</year><volume>180</volume><fpage>81</fpage><lpage>110</lpage><pub-id pub-id-type="doi">10.3897/phytokeys.180.67126</pub-id></mixed-citation></tp:treatment-meta><tp:nomenclature><label>29.</label><tp:taxon-name>
              <object-id xmlns:xlink="http://www.w3.org/1999/xlink" content-type="arpha" xlink:type="simple">0CF0FDDB-5543-5DDC-9163-2B7278C2996E</object-id>
              <tp:taxon-name-part taxon-name-part-type="genus" reg="Delphinium">Delphinium</tp:taxon-name-part>
              <tp:taxon-name-part taxon-name-part-type="species" reg="linarioides">linarioides</tp:taxon-name-part>
            </tp:taxon-name><tp:taxon-authority>Boiss. in Ann. Sci. Nat. Bot. ser. 2, 16: 368. 1841 [basionym].</tp:taxon-authority><tp:nomenclature-citation-list><tp:nomenclature-citation><tp:taxon-name>
                  <tp:taxon-name-part taxon-name-part-type="status">≡</tp:taxon-name-part>
                  <tp:taxon-name-part taxon-name-part-type="genus" reg="Consolida">Consolida</tp:taxon-name-part>
                  <tp:taxon-name-part taxon-name-part-type="species" reg="linarioides">linarioides</tp:taxon-name-part>
                </tp:taxon-name><comment> (Boiss.) Munz in J. Arnold Arbor. 48: 191. 1967a. Type: Iran. “Ispahan”, s.d., leg. P. M. R. Aucher-Eloy 4029 (lectotype, designated here: G-BOIS [G00788305 image!]; isolectotypes: G [G00440762 image!], K [K000692379 image!], P [P00198677!, P00198678!]). </comment></tp:nomenclature-citation></tp:nomenclature-citation-list></tp:nomenclature><tp:treatment-sec sec-type="notes" id="SECID0EMTAI"><title>Notes.</title><p>Boissier’s annotation is found on P00198677 and G00788305, indicating Boissier based the species description on these duplicates. Therefore, the lectotypification is justified.</p></tp:treatment-sec></tp:taxon-treatment>
