# Supplementary material for: Nomenclatural revision of Delphiniumsubg.Consolida (DC.) Huth (Ranunculaceae)
Source: PhytoKeys. 2021 Aug 5;180:81–110. doi: 10.3897/phytokeys.180.67126 (PMC8360824; doi:10.3897/phytokeys.180.67126)
Supplement: XML Treatment for Delphinium lineolatum [file phytokeys.180.67126-treatment33.xml]

<!DOCTYPE tp:taxon-treatment
  PUBLIC "-//TaxonX//DTD Taxonomic Treatment Publishing DTD v0 20100105//EN" "tax-treatment-NSO.dtd">
<tp:taxon-treatment xmlns:tp="http://www.plazi.org/taxpub"><tp:treatment-meta><kwd-group><label>Taxon classification</label><kwd><named-content xmlns:xlink="http://www.w3.org/1999/xlink" content-type="kingdom">Plantae</named-content></kwd><kwd><named-content xmlns:xlink="http://www.w3.org/1999/xlink" content-type="order">Ranunculales</named-content></kwd><kwd><named-content xmlns:xlink="http://www.w3.org/1999/xlink" content-type="family">Ranunculaceae</named-content></kwd></kwd-group><mixed-citation publication-type="journal"><person-group><name><surname>DuPasquier</surname><given-names>Pierre-Emmanuel</given-names></name><name><surname>Andro-Durand</surname><given-names>Véronique</given-names></name><name><surname>Batory</surname><given-names>Lucas</given-names></name><name><surname>Wang</surname><given-names>Wei</given-names></name><name><surname>Jabbour</surname><given-names>Florian</given-names></name></person-group><article-title>Nomenclatural revision of <tp:taxon-name><tp:taxon-name-part taxon-name-part-type="genus" reg="Delphinium">Delphinium</tp:taxon-name-part><tp:taxon-name-part taxon-name-part-type="infraspecific-rank">subg.</tp:taxon-name-part><tp:taxon-name-part taxon-name-part-type="subgenus" reg="Consolida">Consolida</tp:taxon-name-part></tp:taxon-name> (DC.) Huth (<tp:taxon-name><tp:taxon-name-part taxon-name-part-type="family">Ranunculaceae</tp:taxon-name-part></tp:taxon-name>)</article-title><source>PhytoKeys</source><day>05</day><month>8</month><year>2021</year><volume>180</volume><fpage>81</fpage><lpage>110</lpage><pub-id pub-id-type="doi">10.3897/phytokeys.180.67126</pub-id></mixed-citation></tp:treatment-meta><tp:nomenclature><label>30.</label><tp:taxon-name>
              <object-id xmlns:xlink="http://www.w3.org/1999/xlink" content-type="arpha" xlink:type="simple">0A21A1ED-2B89-506A-B068-35AB18E34B46</object-id>
              <tp:taxon-name-part taxon-name-part-type="genus" reg="Delphinium">Delphinium</tp:taxon-name-part>
              <tp:taxon-name-part taxon-name-part-type="species" reg="lineolatum">lineolatum</tp:taxon-name-part>
            </tp:taxon-name><tp:taxon-authority>(Huber-Morath &amp; C.Simon) Jabbour in Global Fl. 4(1): 73. 2018.</tp:taxon-authority><tp:nomenclature-citation-list><tp:nomenclature-citation><tp:taxon-name>
                  <tp:taxon-name-part taxon-name-part-type="status">≡</tp:taxon-name-part>
                  <tp:taxon-name-part taxon-name-part-type="genus" reg="Consolida">Consolida</tp:taxon-name-part>
                  <tp:taxon-name-part taxon-name-part-type="species" reg="lineolata">lineolata</tp:taxon-name-part>
                </tp:taxon-name><comment> Huber-Morath &amp; C.Simon in Bauhinia 6: 285. 1978 [basionym]. Type: Turkey. Ermenek: “41 km sw Mut”, 13 Jul. 1976, leg. M. Nydegger 11138 (holotype: BASBG [BASBG-00000081 image!]; isotype: G [G00440764 image!, 3 sheets], GOET [GOET009747 image!]). </comment></tp:nomenclature-citation></tp:nomenclature-citation-list></tp:nomenclature><tp:treatment-sec sec-type="notes" id="SECID0EDVAI"><title>Notes.</title><p>The protologue and G00440764 indicate erroneously that the collection number is <italic>1138</italic> when it is <italic>11138</italic>.</p></tp:treatment-sec></tp:taxon-treatment>
