# Supplementary material for: Nomenclatural revision of Delphiniumsubg.Consolida (DC.) Huth (Ranunculaceae)
Source: PhytoKeys. 2021 Aug 5;180:81–110. doi: 10.3897/phytokeys.180.67126 (PMC8360824; doi:10.3897/phytokeys.180.67126)
Supplement: XML Treatment for Delphinium mauritanicum [file phytokeys.180.67126-treatment35.xml]

<!DOCTYPE tp:taxon-treatment
  PUBLIC "-//TaxonX//DTD Taxonomic Treatment Publishing DTD v0 20100105//EN" "tax-treatment-NSO.dtd">
<tp:taxon-treatment xmlns:tp="http://www.plazi.org/taxpub"><tp:treatment-meta><kwd-group><label>Taxon classification</label><kwd><named-content xmlns:xlink="http://www.w3.org/1999/xlink" content-type="kingdom">Plantae</named-content></kwd><kwd><named-content xmlns:xlink="http://www.w3.org/1999/xlink" content-type="order">Ranunculales</named-content></kwd><kwd><named-content xmlns:xlink="http://www.w3.org/1999/xlink" content-type="family">Ranunculaceae</named-content></kwd></kwd-group><mixed-citation publication-type="journal"><person-group><name><surname>DuPasquier</surname><given-names>Pierre-Emmanuel</given-names></name><name><surname>Andro-Durand</surname><given-names>Véronique</given-names></name><name><surname>Batory</surname><given-names>Lucas</given-names></name><name><surname>Wang</surname><given-names>Wei</given-names></name><name><surname>Jabbour</surname><given-names>Florian</given-names></name></person-group><article-title>Nomenclatural revision of <tp:taxon-name><tp:taxon-name-part taxon-name-part-type="genus" reg="Delphinium">Delphinium</tp:taxon-name-part><tp:taxon-name-part taxon-name-part-type="infraspecific-rank">subg.</tp:taxon-name-part><tp:taxon-name-part taxon-name-part-type="subgenus" reg="Consolida">Consolida</tp:taxon-name-part></tp:taxon-name> (DC.) Huth (<tp:taxon-name><tp:taxon-name-part taxon-name-part-type="family">Ranunculaceae</tp:taxon-name-part></tp:taxon-name>)</article-title><source>PhytoKeys</source><day>05</day><month>8</month><year>2021</year><volume>180</volume><fpage>81</fpage><lpage>110</lpage><pub-id pub-id-type="doi">10.3897/phytokeys.180.67126</pub-id></mixed-citation></tp:treatment-meta><tp:nomenclature><label>32.</label><tp:taxon-name>
              <object-id xmlns:xlink="http://www.w3.org/1999/xlink" content-type="arpha" xlink:type="simple">4334D2C9-3201-5776-9E41-C3A07017FF97</object-id>
              <tp:taxon-name-part taxon-name-part-type="genus" reg="Delphinium">Delphinium</tp:taxon-name-part>
              <tp:taxon-name-part taxon-name-part-type="species" reg="mauritanicum">mauritanicum</tp:taxon-name-part>
            </tp:taxon-name><tp:taxon-authority>Cosson in Bull. Soc. Bot. France 27: 68. 1880 [basionym].</tp:taxon-authority><tp:nomenclature-citation-list><tp:nomenclature-citation><tp:taxon-name>
                  <tp:taxon-name-part taxon-name-part-type="status">≡</tp:taxon-name-part>
                  <tp:taxon-name-part taxon-name-part-type="genus" reg="Consolida">Consolida</tp:taxon-name-part>
                  <tp:taxon-name-part taxon-name-part-type="species" reg="mauritanica">mauritanica</tp:taxon-name-part>
                </tp:taxon-name><comment> (Cosson) Munz in J. Arnold Arbor. 48: 48. 1967b. Type: Algeria. Oran: “Champs incultes à Lalla-Maghrnia”, 24 May 1856, leg. E. Bourgeau s.n. (lectotype, designated here: P [P02336111!]; isolectotypes: K [K001394825 image!], P [P02379147!]). </comment></tp:nomenclature-citation></tp:nomenclature-citation-list></tp:nomenclature><tp:treatment-sec sec-type="notes" id="SECID0E6YAI"><title>Notes.</title><p>In his protologue, Cosson quotes several syntypes. <xref ref-type="bibr" rid="B32">Munz (1967b)</xref> designated the gathering <italic>Bourgeau</italic> at P as type. We found two duplicates at P, of which only P02336111 bears an annotation from Cosson.</p></tp:treatment-sec><ref-list><ref id="B32"><mixed-citation xmlns:xlink="http://www.w3.org/1999/xlink" xlink:type="simple"><person-group><name name-style="western"><surname>Munz</surname><given-names>PA</given-names></name></person-group> (<year>1967b</year>) <article-title>A synopsis of African species of <italic><tp:taxon-name><tp:taxon-name-part taxon-name-part-type="genus">Delphinium</tp:taxon-name-part></tp:taxon-name></italic> and <italic><tp:taxon-name><tp:taxon-name-part taxon-name-part-type="genus">Consolida</tp:taxon-name-part></tp:taxon-name></italic>.</article-title><source>Journal of the Arnold Arboretum</source><volume>48</volume>: <fpage>30</fpage>–<lpage>55</lpage>.</mixed-citation></ref></ref-list></tp:taxon-treatment>
