# Supplementary material for: Nomenclatural revision of Delphiniumsubg.Consolida (DC.) Huth (Ranunculaceae)
Source: PhytoKeys. 2021 Aug 5;180:81–110. doi: 10.3897/phytokeys.180.67126 (PMC8360824; doi:10.3897/phytokeys.180.67126)
Supplement: XML Treatment for Delphinium paradoxum [file phytokeys.180.67126-treatment38.xml]

<!DOCTYPE tp:taxon-treatment
  PUBLIC "-//TaxonX//DTD Taxonomic Treatment Publishing DTD v0 20100105//EN" "tax-treatment-NSO.dtd">
<tp:taxon-treatment xmlns:tp="http://www.plazi.org/taxpub"><tp:treatment-meta><kwd-group><label>Taxon classification</label><kwd><named-content xmlns:xlink="http://www.w3.org/1999/xlink" content-type="kingdom">Plantae</named-content></kwd><kwd><named-content xmlns:xlink="http://www.w3.org/1999/xlink" content-type="order">Ranunculales</named-content></kwd><kwd><named-content xmlns:xlink="http://www.w3.org/1999/xlink" content-type="family">Ranunculaceae</named-content></kwd></kwd-group><mixed-citation publication-type="journal"><person-group><name><surname>DuPasquier</surname><given-names>Pierre-Emmanuel</given-names></name><name><surname>Andro-Durand</surname><given-names>Véronique</given-names></name><name><surname>Batory</surname><given-names>Lucas</given-names></name><name><surname>Wang</surname><given-names>Wei</given-names></name><name><surname>Jabbour</surname><given-names>Florian</given-names></name></person-group><article-title>Nomenclatural revision of <tp:taxon-name><tp:taxon-name-part taxon-name-part-type="genus" reg="Delphinium">Delphinium</tp:taxon-name-part><tp:taxon-name-part taxon-name-part-type="infraspecific-rank">subg.</tp:taxon-name-part><tp:taxon-name-part taxon-name-part-type="subgenus" reg="Consolida">Consolida</tp:taxon-name-part></tp:taxon-name> (DC.) Huth (<tp:taxon-name><tp:taxon-name-part taxon-name-part-type="family">Ranunculaceae</tp:taxon-name-part></tp:taxon-name>)</article-title><source>PhytoKeys</source><day>05</day><month>8</month><year>2021</year><volume>180</volume><fpage>81</fpage><lpage>110</lpage><pub-id pub-id-type="doi">10.3897/phytokeys.180.67126</pub-id></mixed-citation></tp:treatment-meta><tp:nomenclature><label>35.</label><tp:taxon-name>
              <object-id xmlns:xlink="http://www.w3.org/1999/xlink" content-type="arpha" xlink:type="simple">0414D6A9-1A30-5DDD-B9D1-2AF0BC77F64D</object-id>
              <tp:taxon-name-part taxon-name-part-type="genus" reg="Delphinium">Delphinium</tp:taxon-name-part>
              <tp:taxon-name-part taxon-name-part-type="species" reg="paradoxum">paradoxum</tp:taxon-name-part>
            </tp:taxon-name><tp:taxon-authority>Bunge in Arbeiten Naturf. Vereins Riga 1: 124. 1847 [basionym].</tp:taxon-authority><tp:nomenclature-citation-list><tp:nomenclature-citation><tp:taxon-name>
                  <tp:taxon-name-part taxon-name-part-type="status">≡</tp:taxon-name-part>
                  <tp:taxon-name-part taxon-name-part-type="genus" reg="Consolida">Consolida</tp:taxon-name-part>
                  <tp:taxon-name-part taxon-name-part-type="species" reg="paradoxa">paradoxa</tp:taxon-name-part>
                </tp:taxon-name><comment> (Bunge) Nevski in Komarov, V. L., Fl. URSS 7: 113. 1937. </comment></tp:nomenclature-citation><tp:nomenclature-citation><tp:taxon-name>
                  <tp:taxon-name-part taxon-name-part-type="status">≡</tp:taxon-name-part>
                  <tp:taxon-name-part taxon-name-part-type="genus" reg="Consolida">Consolida</tp:taxon-name-part>
                  <tp:taxon-name-part taxon-name-part-type="species" reg="rugulosa">rugulosa</tp:taxon-name-part>
                  <tp:taxon-name-part taxon-name-part-type="basionym-authority">(Boiss.)</tp:taxon-name-part>
                  <tp:taxon-name-part taxon-name-part-type="authority">Schrödinger</tp:taxon-name-part>
                  <tp:taxon-name-part taxon-name-part-type="infraspecific-rank">f.</tp:taxon-name-part>
                  <tp:taxon-name-part taxon-name-part-type="form" reg="paradoxa">paradoxa</tp:taxon-name-part>
                </tp:taxon-name><comment> (Bunge) Iranshahr in Fl. Iranica 171: 105. 1992. Type: Iran. “Djan-Darja”, 3 May 1842, leg. A. Lehman 36 (lectotype, designated here: P00198841, isolectotypes: BM [BM000946072 image! =photo of LE], GH [GH00038197 image!], H [H1506244 image!], K [K000692370 image!], LE). </comment></tp:nomenclature-citation></tp:nomenclature-citation-list></tp:nomenclature><tp:treatment-sec sec-type="notes" id="SECID0EZABI"><title>Notes.</title><p>When describing new species, Bunge usually annotated the specimens cited with “mihi” or “m.” behind the species name. Unfortunately, we did not find any annotation from Bunge on the different duplicates. P00198841 bears ten individuals and three different preprinted Lehmann’s collection labels, all corresponding to collection number 36. One of them is from Lehmann’s hand with the locality (in Latin) and the date indicated in the protologue. No date is indicated on the other duplicates. LE (photo seen at BM) bears a label with the locality translation in German. After an investigation by the curator, the LE specimen was not found.</p></tp:treatment-sec></tp:taxon-treatment>
