# Supplementary material for: Nomenclatural revision of Delphiniumsubg.Consolida (DC.) Huth (Ranunculaceae)
Source: PhytoKeys. 2021 Aug 5;180:81–110. doi: 10.3897/phytokeys.180.67126 (PMC8360824; doi:10.3897/phytokeys.180.67126)
Supplement: XML Treatment for Delphinium pubescens [file phytokeys.180.67126-treatment42.xml]

<!DOCTYPE tp:taxon-treatment
  PUBLIC "-//TaxonX//DTD Taxonomic Treatment Publishing DTD v0 20100105//EN" "tax-treatment-NSO.dtd">
<tp:taxon-treatment xmlns:tp="http://www.plazi.org/taxpub"><tp:treatment-meta><kwd-group><label>Taxon classification</label><kwd><named-content xmlns:xlink="http://www.w3.org/1999/xlink" content-type="kingdom">Plantae</named-content></kwd><kwd><named-content xmlns:xlink="http://www.w3.org/1999/xlink" content-type="order">Ranunculales</named-content></kwd><kwd><named-content xmlns:xlink="http://www.w3.org/1999/xlink" content-type="family">Ranunculaceae</named-content></kwd></kwd-group><mixed-citation publication-type="journal"><person-group><name><surname>DuPasquier</surname><given-names>Pierre-Emmanuel</given-names></name><name><surname>Andro-Durand</surname><given-names>Véronique</given-names></name><name><surname>Batory</surname><given-names>Lucas</given-names></name><name><surname>Wang</surname><given-names>Wei</given-names></name><name><surname>Jabbour</surname><given-names>Florian</given-names></name></person-group><article-title>Nomenclatural revision of <tp:taxon-name><tp:taxon-name-part taxon-name-part-type="genus" reg="Delphinium">Delphinium</tp:taxon-name-part><tp:taxon-name-part taxon-name-part-type="infraspecific-rank">subg.</tp:taxon-name-part><tp:taxon-name-part taxon-name-part-type="subgenus" reg="Consolida">Consolida</tp:taxon-name-part></tp:taxon-name> (DC.) Huth (<tp:taxon-name><tp:taxon-name-part taxon-name-part-type="family">Ranunculaceae</tp:taxon-name-part></tp:taxon-name>)</article-title><source>PhytoKeys</source><day>05</day><month>8</month><year>2021</year><volume>180</volume><fpage>81</fpage><lpage>110</lpage><pub-id pub-id-type="doi">10.3897/phytokeys.180.67126</pub-id></mixed-citation></tp:treatment-meta><tp:nomenclature><label>38.</label><tp:taxon-name>
              <object-id xmlns:xlink="http://www.w3.org/1999/xlink" content-type="arpha" xlink:type="simple">0DDC8BF5-842D-5884-A7ED-A56F6EDF0F84</object-id>
              <tp:taxon-name-part taxon-name-part-type="genus" reg="Delphinium">Delphinium</tp:taxon-name-part>
              <tp:taxon-name-part taxon-name-part-type="species" reg="pubescens">pubescens</tp:taxon-name-part>
            </tp:taxon-name><tp:taxon-authority>DC. in Lam. &amp; DC., Fl. Franç., Ed. 3 5: 641. 1815 [basionym].</tp:taxon-authority><tp:nomenclature-citation-list><tp:nomenclature-citation><tp:taxon-name>
                  <tp:taxon-name-part taxon-name-part-type="status">≡</tp:taxon-name-part>
                  <tp:taxon-name-part taxon-name-part-type="genus" reg="Consolida">Consolida</tp:taxon-name-part>
                  <tp:taxon-name-part taxon-name-part-type="species" reg="pubescens">pubescens</tp:taxon-name-part>
                </tp:taxon-name><comment> (DC.) Soó in Österr. Bot. Z. 71: 241. 1922. </comment></tp:nomenclature-citation><tp:nomenclature-citation><tp:taxon-name>
                  <tp:taxon-name-part taxon-name-part-type="status">≡</tp:taxon-name-part>
                  <tp:taxon-name-part taxon-name-part-type="genus" reg="Delphinium">Delphinium</tp:taxon-name-part>
                  <tp:taxon-name-part taxon-name-part-type="species" reg="consolida">consolida</tp:taxon-name-part>
                  <tp:taxon-name-part taxon-name-part-type="authority">L.</tp:taxon-name-part>
                  <tp:taxon-name-part taxon-name-part-type="infraspecific-rank">subsp.</tp:taxon-name-part>
                  <tp:taxon-name-part taxon-name-part-type="subspecies" reg="pubescens">pubescens</tp:taxon-name-part>
                </tp:taxon-name><comment> (DC.) Nyman Consp. Fl. Eur. 21. 1878. Type: France. Occitanie: «lieux cultivés près Fontfroide», 12 Jun. 1807, A. P. Candolle s.n. (lectotype, designated here: G00131934 image!). </comment></tp:nomenclature-citation><tp:nomenclature-citation><tp:taxon-name>
                  <tp:taxon-name-part taxon-name-part-type="status">=</tp:taxon-name-part>
                  <tp:taxon-name-part taxon-name-part-type="genus" reg="Delphinium">Delphinium</tp:taxon-name-part>
                  <tp:taxon-name-part taxon-name-part-type="species" reg="loscosii">loscosii</tp:taxon-name-part>
                </tp:taxon-name><comment> Costa in Anales Soc. Esp. Hist. Nat. 2: 26. 1873. </comment></tp:nomenclature-citation><tp:nomenclature-citation><tp:taxon-name>
                  <tp:taxon-name-part taxon-name-part-type="status">≡</tp:taxon-name-part>
                  <tp:taxon-name-part taxon-name-part-type="genus" reg="Delphinium">Delphinium</tp:taxon-name-part>
                  <tp:taxon-name-part taxon-name-part-type="species" reg="pubescens">pubescens</tp:taxon-name-part>
                  <tp:taxon-name-part taxon-name-part-type="authority">DC.</tp:taxon-name-part>
                  <tp:taxon-name-part taxon-name-part-type="infraspecific-rank">subsp.</tp:taxon-name-part>
                  <tp:taxon-name-part taxon-name-part-type="subspecies" reg="loscosii">loscosii</tp:taxon-name-part>
                </tp:taxon-name><comment> (Costa) Graeber &amp; Graeber fil., in Asch. &amp; Graebn., Syn. Mitteleur. Fl., 5(2): 676. 1929. </comment></tp:nomenclature-citation><tp:nomenclature-citation><tp:taxon-name>
                  <tp:taxon-name-part taxon-name-part-type="status">≡</tp:taxon-name-part>
                  <tp:taxon-name-part taxon-name-part-type="genus" reg="Delphinium">Delphinium</tp:taxon-name-part>
                  <tp:taxon-name-part taxon-name-part-type="species" reg="consolida">consolida</tp:taxon-name-part>
                  <tp:taxon-name-part taxon-name-part-type="authority">L.</tp:taxon-name-part>
                  <tp:taxon-name-part taxon-name-part-type="infraspecific-rank">var.</tp:taxon-name-part>
                  <tp:taxon-name-part taxon-name-part-type="variety" reg="loscosii">loscosii</tp:taxon-name-part>
                </tp:taxon-name><comment> (Costa) Pau, in Not. Bot. Fl. Españ. 4: 12. 1891. </comment></tp:nomenclature-citation><tp:nomenclature-citation><tp:taxon-name>
                  <tp:taxon-name-part taxon-name-part-type="status">≡</tp:taxon-name-part>
                  <tp:taxon-name-part taxon-name-part-type="genus" reg="Consolida">Consolida</tp:taxon-name-part>
                  <tp:taxon-name-part taxon-name-part-type="species" reg="loscosii">loscosii</tp:taxon-name-part>
                </tp:taxon-name><comment> (Costa) Holub., in Novit. Bot. Delect. Seminum Horti Bot. Univ. Carol. Prag. 1960: 4. 1960. </comment></tp:nomenclature-citation><tp:nomenclature-citation><tp:taxon-name>
                  <tp:taxon-name-part taxon-name-part-type="status">≡</tp:taxon-name-part>
                  <tp:taxon-name-part taxon-name-part-type="genus" reg="Consolida">Consolida</tp:taxon-name-part>
                  <tp:taxon-name-part taxon-name-part-type="species" reg="pubescens">pubescens</tp:taxon-name-part>
                  <tp:taxon-name-part taxon-name-part-type="basionym-authority">(DC.)</tp:taxon-name-part>
                  <tp:taxon-name-part taxon-name-part-type="authority">Soó</tp:taxon-name-part>
                  <tp:taxon-name-part taxon-name-part-type="infraspecific-rank">subsp.</tp:taxon-name-part>
                  <tp:taxon-name-part taxon-name-part-type="subspecies" reg="loscosii">loscosii</tp:taxon-name-part>
                </tp:taxon-name><comment> (Costa) Soó, in Österr. Bot. Z. 71: 241. 1922. </comment></tp:nomenclature-citation><tp:nomenclature-citation><tp:taxon-name>
                  <tp:taxon-name-part taxon-name-part-type="status">≡</tp:taxon-name-part>
                  <tp:taxon-name-part taxon-name-part-type="genus" reg="Consolida">Consolida</tp:taxon-name-part>
                  <tp:taxon-name-part taxon-name-part-type="species" reg="pubescens">pubescens</tp:taxon-name-part>
                  <tp:taxon-name-part taxon-name-part-type="basionym-authority">(DC.)</tp:taxon-name-part>
                  <tp:taxon-name-part taxon-name-part-type="authority">Soó</tp:taxon-name-part>
                  <tp:taxon-name-part taxon-name-part-type="infraspecific-rank">var.</tp:taxon-name-part>
                  <tp:taxon-name-part taxon-name-part-type="variety" reg="loscosii">loscosii</tp:taxon-name-part>
                </tp:taxon-name><comment> (Costa) P.W.Ball &amp; Heywood, in Feddes Repert. Spec. Nov. Regni Veg. 66: 151. 1962. Type: Spain. “in Aragonia australis pratis arvisque quoque in Catalaunia”, s.d., leg. A. C. Costa s.n. (lectotype, designated by <xref ref-type="bibr" rid="B3">Blanché and Simon 2000</xref>, pg. 307: BC [BC-975765 image!]). </comment></tp:nomenclature-citation></tp:nomenclature-citation-list></tp:nomenclature><tp:treatment-sec sec-type="notes" id="SECID0E4QBI"><title>Notes.</title><p>Candolle did not mention any specimen in his protologue when he described <italic><tp:taxon-name><tp:taxon-name-part taxon-name-part-type="genus" reg="Delphinium">D.</tp:taxon-name-part><tp:taxon-name-part taxon-name-part-type="species" reg="pubescens">pubescens</tp:taxon-name-part></tp:taxon-name></italic>. Although some original material of the "Flore Française" can be at MPU or P (<xref ref-type="bibr" rid="B40">Stafleu 1967</xref>), where Candolle worked before moving to Geneva, we found a Candolle’s gathering dated 1807 at G in the prodromus herbarium, that we designate as the lectotype.</p></tp:treatment-sec><ref-list><ref id="B3"><mixed-citation xmlns:xlink="http://www.w3.org/1999/xlink" xlink:type="simple"><person-group><name name-style="western"><surname>Blanché</surname><given-names>C</given-names></name><name name-style="western"><surname>Simon</surname><given-names>J</given-names></name></person-group> (<year>2000</year>) <article-title>Sobre Algunos <italic><tp:taxon-name><tp:taxon-name-part taxon-name-part-type="genus">Delphinium</tp:taxon-name-part></tp:taxon-name></italic> L. de Loscos.</article-title> In: (<role>Eds</role>) <issue-title>Congreso de Botánica en homenaje a Francisco Loscos (1823–1886).</issue-title><source>Instituto de Estudios Turolenses, Turin</source>, <fpage>303</fpage>–<lpage>312</lpage>.</mixed-citation></ref><ref id="B40"><mixed-citation xmlns:xlink="http://www.w3.org/1999/xlink" xlink:type="simple"><person-group><name name-style="western"><surname>Stafleu</surname><given-names>FA</given-names></name></person-group> (<year>1967</year>) <source>Taxonomic literature. A selective guide to botanical publications with dates, commentaries and types.</source><publisher-name>International Bureau of Plant Taxonomy and Nomenclature</publisher-name>, <publisher-loc>Utrecht</publisher-loc>, <size units="page">556 pp</size>.</mixed-citation></ref></ref-list></tp:taxon-treatment>
