# Supplementary material for: Nomenclatural revision of Delphiniumsubg.Consolida (DC.) Huth (Ranunculaceae)
Source: PhytoKeys. 2021 Aug 5;180:81–110. doi: 10.3897/phytokeys.180.67126 (PMC8360824; doi:10.3897/phytokeys.180.67126)
Supplement: XML Treatment for Delphinium pusillum [file phytokeys.180.67126-treatment43.xml]

<!DOCTYPE tp:taxon-treatment
  PUBLIC "-//TaxonX//DTD Taxonomic Treatment Publishing DTD v0 20100105//EN" "tax-treatment-NSO.dtd">
<tp:taxon-treatment xmlns:tp="http://www.plazi.org/taxpub"><tp:treatment-meta><kwd-group><label>Taxon classification</label><kwd><named-content xmlns:xlink="http://www.w3.org/1999/xlink" content-type="kingdom">Plantae</named-content></kwd><kwd><named-content xmlns:xlink="http://www.w3.org/1999/xlink" content-type="order">Ranunculales</named-content></kwd><kwd><named-content xmlns:xlink="http://www.w3.org/1999/xlink" content-type="family">Ranunculaceae</named-content></kwd></kwd-group><mixed-citation publication-type="journal"><person-group><name><surname>DuPasquier</surname><given-names>Pierre-Emmanuel</given-names></name><name><surname>Andro-Durand</surname><given-names>Véronique</given-names></name><name><surname>Batory</surname><given-names>Lucas</given-names></name><name><surname>Wang</surname><given-names>Wei</given-names></name><name><surname>Jabbour</surname><given-names>Florian</given-names></name></person-group><article-title>Nomenclatural revision of <tp:taxon-name><tp:taxon-name-part taxon-name-part-type="genus" reg="Delphinium">Delphinium</tp:taxon-name-part><tp:taxon-name-part taxon-name-part-type="infraspecific-rank">subg.</tp:taxon-name-part><tp:taxon-name-part taxon-name-part-type="subgenus" reg="Consolida">Consolida</tp:taxon-name-part></tp:taxon-name> (DC.) Huth (<tp:taxon-name><tp:taxon-name-part taxon-name-part-type="family">Ranunculaceae</tp:taxon-name-part></tp:taxon-name>)</article-title><source>PhytoKeys</source><day>05</day><month>8</month><year>2021</year><volume>180</volume><fpage>81</fpage><lpage>110</lpage><pub-id pub-id-type="doi">10.3897/phytokeys.180.67126</pub-id></mixed-citation></tp:treatment-meta><tp:nomenclature><label>39.</label><tp:taxon-name>
              <object-id xmlns:xlink="http://www.w3.org/1999/xlink" content-type="arpha" xlink:type="simple">469E5B33-9E9E-51AD-9D2C-50BCF83CA0BE</object-id>
              <tp:taxon-name-part taxon-name-part-type="genus" reg="Delphinium">Delphinium</tp:taxon-name-part>
              <tp:taxon-name-part taxon-name-part-type="species" reg="pusillum">pusillum</tp:taxon-name-part>
            </tp:taxon-name><tp:taxon-authority>Labill., Icon. Pl. Syr. 4: 5. 1812 [basionym].</tp:taxon-authority><tp:nomenclature-citation-list><tp:nomenclature-citation><tp:taxon-name>
                  <tp:taxon-name-part taxon-name-part-type="status">≡</tp:taxon-name-part>
                  <tp:taxon-name-part taxon-name-part-type="genus" reg="Consolida">Consolida</tp:taxon-name-part>
                  <tp:taxon-name-part taxon-name-part-type="species" reg="pusilla">pusilla</tp:taxon-name-part>
                </tp:taxon-name><comment> (Labill.) Schrödinger in Abh. K. K. Zool.-Bot. Ges. Wien 4(5): 62. 1909. Type: Syria. “Djebel Cher”, s.d., leg. J. J. Labillardière s.n. (holotype: FI [FI005591 image!). </comment></tp:nomenclature-citation><tp:nomenclature-citation><tp:taxon-name>
                  <tp:taxon-name-part taxon-name-part-type="status">=</tp:taxon-name-part>
                  <tp:taxon-name-part taxon-name-part-type="genus" reg="Delphinium">Delphinium</tp:taxon-name-part>
                  <tp:taxon-name-part taxon-name-part-type="species" reg="pygmaeum">pygmaeum</tp:taxon-name-part>
                </tp:taxon-name><comment> Poiret in Lam., Encycl. Suppl. 2: 458. 1812. </comment></tp:nomenclature-citation><tp:nomenclature-citation><tp:taxon-name>
                  <tp:taxon-name-part taxon-name-part-type="status">≡</tp:taxon-name-part>
                  <tp:taxon-name-part taxon-name-part-type="genus" reg="Consolida">Consolida</tp:taxon-name-part>
                  <tp:taxon-name-part taxon-name-part-type="species" reg="pygmaea">pygmaea</tp:taxon-name-part>
                </tp:taxon-name><comment> (Poiret) Schrödinger in Ann. K. K. Naturhist. Hofmus. 27: 43. 1913. Type: “Syrie”, s.d., leg. J. J. H. Labillardière s.n. (holotype: FI [FI005590 image!]; isotype: P [P04023292!]). </comment></tp:nomenclature-citation><tp:nomenclature-citation><tp:taxon-name>
                  <tp:taxon-name-part taxon-name-part-type="status">=</tp:taxon-name-part>
                  <tp:taxon-name-part taxon-name-part-type="genus" reg="Delphinium">Delphinium</tp:taxon-name-part>
                  <tp:taxon-name-part taxon-name-part-type="species" reg="oliganthum">oliganthum</tp:taxon-name-part>
                </tp:taxon-name><comment> Boiss. Fl. Orient. 1: 80. 1867. </comment></tp:nomenclature-citation><tp:nomenclature-citation><tp:taxon-name>
                  <tp:taxon-name-part taxon-name-part-type="status">≡</tp:taxon-name-part>
                  <tp:taxon-name-part taxon-name-part-type="genus" reg="Consolida">Consolida</tp:taxon-name-part>
                  <tp:taxon-name-part taxon-name-part-type="species" reg="oligantha">oligantha</tp:taxon-name-part>
                </tp:taxon-name><comment> (Boiss.) Schrödinger in Ann. K. K. Naturhist. Hofmus. 27: 43. 1913. </comment></tp:nomenclature-citation><tp:nomenclature-citation><tp:taxon-name>
                  <tp:taxon-name-part taxon-name-part-type="status">≡</tp:taxon-name-part>
                  <tp:taxon-name-part taxon-name-part-type="genus" reg="Consolida">Consolida</tp:taxon-name-part>
                  <tp:taxon-name-part taxon-name-part-type="species" reg="tomentosa">tomentosa</tp:taxon-name-part>
                  <tp:taxon-name-part taxon-name-part-type="basionym-authority">(Boiss.)</tp:taxon-name-part>
                  <tp:taxon-name-part taxon-name-part-type="authority">Schröd.</tp:taxon-name-part>
                  <tp:taxon-name-part taxon-name-part-type="infraspecific-rank">subsp.</tp:taxon-name-part>
                  <tp:taxon-name-part taxon-name-part-type="subspecies" reg="oligantha">oligantha</tp:taxon-name-part>
                </tp:taxon-name><comment> (Boiss.) P.H.Davis in Notes Roy. Bot. Gard. Edinburgh 26: 175. 1965. Type: Syria. “In agris apris: p. Assy. p Aintab”, 27 Jun. 1865, leg. H. C. Haussknecht s.n. (lectotype (first step designated by <xref ref-type="bibr" rid="B9">Chowdhuri et al. 1958</xref>, pg. 417, second-step designated here): G [G00788351a image!, not G00788351]; isotypes: G [G00390259 image!, specimen in the middle only], K [K000075574 image!, two specimens annotated as “3”], P [P00198731!, P00550831!, P00198733!, P00198737!]). </comment></tp:nomenclature-citation></tp:nomenclature-citation-list></tp:nomenclature><tp:treatment-sec sec-type="notes" id="SECID0ERWBI"><title>Notes.</title><p>The holotype of <italic><tp:taxon-name><tp:taxon-name-part taxon-name-part-type="genus" reg="Delphinium">D.</tp:taxon-name-part><tp:taxon-name-part taxon-name-part-type="species" reg="pusillum">pusillum</tp:taxon-name-part></tp:taxon-name></italic> bears a handwritten protologue by Labillardière. <xref ref-type="bibr" rid="B31">Munz (1967a)</xref> indicated that he saw an isotype of <italic><tp:taxon-name><tp:taxon-name-part taxon-name-part-type="genus" reg="Delphinium">D.</tp:taxon-name-part><tp:taxon-name-part taxon-name-part-type="species" reg="pusillum">pusillum</tp:taxon-name-part></tp:taxon-name></italic> at K (obviously K000692380), but it is not clear whether this specimen belongs to the type collection or not.</p><p>As explained by <xref ref-type="bibr" rid="B9">Chowdhuri et al. (1958)</xref>, when dealing with <italic><tp:taxon-name><tp:taxon-name-part taxon-name-part-type="genus" reg="Delphinium">D.</tp:taxon-name-part><tp:taxon-name-part taxon-name-part-type="species" reg="oliganthum">oliganthum</tp:taxon-name-part></tp:taxon-name></italic>, the Haussknecht’s gathering housed at G and K is a mixed collection of <italic><tp:taxon-name><tp:taxon-name-part taxon-name-part-type="genus" reg="Delphinium">D.</tp:taxon-name-part><tp:taxon-name-part taxon-name-part-type="species" reg="hellesponticum">hellesponticum</tp:taxon-name-part></tp:taxon-name></italic> and <italic><tp:taxon-name><tp:taxon-name-part taxon-name-part-type="genus" reg="Delphinium">D.</tp:taxon-name-part><tp:taxon-name-part taxon-name-part-type="species" reg="oliganthum">oliganthum</tp:taxon-name-part></tp:taxon-name></italic>. In the Boissier herbarium, the folder of <italic><tp:taxon-name><tp:taxon-name-part taxon-name-part-type="genus" reg="Delphinium">D.</tp:taxon-name-part><tp:taxon-name-part taxon-name-part-type="species" reg="oliganthum">oliganthum</tp:taxon-name-part></tp:taxon-name></italic> contains two sheets, one with <italic><tp:taxon-name><tp:taxon-name-part taxon-name-part-type="genus" reg="Delphinium">D.</tp:taxon-name-part><tp:taxon-name-part taxon-name-part-type="species" reg="hellesponticum">hellesponticum</tp:taxon-name-part></tp:taxon-name></italic> (G00788351), which bears the original label, and the other one with <italic><tp:taxon-name><tp:taxon-name-part taxon-name-part-type="genus" reg="Delphinium">D.</tp:taxon-name-part><tp:taxon-name-part taxon-name-part-type="species" reg="oliganthum">oliganthum</tp:taxon-name-part></tp:taxon-name></italic> (G00788351a), both annotated in 1956 by M. Hossain, one of the co-authors with P. K. Chowdhuri and P. H. Davis. At G, K and P duplicates also contain both species. We complete the first step of lectotypification by <xref ref-type="bibr" rid="B9">Chowdhuri et al. (1958)</xref>, who indicated G and K simultaneously in designating the specimen on the sheet G00788351a at G-BOIS as the second-step lectotype.</p></tp:treatment-sec><ref-list><ref id="B9"><mixed-citation xmlns:xlink="http://www.w3.org/1999/xlink" xlink:type="simple"><person-group><name name-style="western"><surname>Chowdhuri</surname><given-names>PK</given-names></name><name name-style="western"><surname>Davis</surname><given-names>PH</given-names></name><name name-style="western"><surname>Hossain</surname><given-names>M</given-names></name></person-group> (<year>1958</year>) <article-title>Materials for a Flora of Turkey, III.: <tp:taxon-name><tp:taxon-name-part taxon-name-part-type="family">Ranunculaceae</tp:taxon-name-part></tp:taxon-name>, I.</article-title><source>Notes from the Royal Botanic Garden Edinburgh</source><volume>22</volume>(<issue>4</issue>): <fpage>403</fpage>–<lpage>425</lpage>.</mixed-citation></ref><ref id="B31"><mixed-citation xmlns:xlink="http://www.w3.org/1999/xlink" xlink:type="simple"><person-group><name name-style="western"><surname>Munz</surname><given-names>PA</given-names></name></person-group> (<year>1967a</year>) <article-title>A synopsis of the Asian species of <italic><tp:taxon-name><tp:taxon-name-part taxon-name-part-type="genus">Consolida</tp:taxon-name-part></tp:taxon-name></italic> (<tp:taxon-name><tp:taxon-name-part taxon-name-part-type="family">Ranunculaceae</tp:taxon-name-part></tp:taxon-name>).</article-title><source>Journal of the Arnold Arboretum</source><volume>48</volume>: <fpage>159</fpage>–<lpage>202</lpage>.</mixed-citation></ref></ref-list></tp:taxon-treatment>
