# Supplementary material for: Nomenclatural revision of Delphiniumsubg.Consolida (DC.) Huth (Ranunculaceae)
Source: PhytoKeys. 2021 Aug 5;180:81–110. doi: 10.3897/phytokeys.180.67126 (PMC8360824; doi:10.3897/phytokeys.180.67126)
Supplement: XML Treatment for Delphinium sclerocladum [file phytokeys.180.67126-treatment49.xml]

<!DOCTYPE tp:taxon-treatment
  PUBLIC "-//TaxonX//DTD Taxonomic Treatment Publishing DTD v0 20100105//EN" "tax-treatment-NSO.dtd">
<tp:taxon-treatment xmlns:tp="http://www.plazi.org/taxpub"><tp:treatment-meta><kwd-group><label>Taxon classification</label><kwd><named-content xmlns:xlink="http://www.w3.org/1999/xlink" content-type="kingdom">Plantae</named-content></kwd><kwd><named-content xmlns:xlink="http://www.w3.org/1999/xlink" content-type="order">Ranunculales</named-content></kwd><kwd><named-content xmlns:xlink="http://www.w3.org/1999/xlink" content-type="family">Ranunculaceae</named-content></kwd></kwd-group><mixed-citation publication-type="journal"><person-group><name><surname>DuPasquier</surname><given-names>Pierre-Emmanuel</given-names></name><name><surname>Andro-Durand</surname><given-names>Véronique</given-names></name><name><surname>Batory</surname><given-names>Lucas</given-names></name><name><surname>Wang</surname><given-names>Wei</given-names></name><name><surname>Jabbour</surname><given-names>Florian</given-names></name></person-group><article-title>Nomenclatural revision of <tp:taxon-name><tp:taxon-name-part taxon-name-part-type="genus" reg="Delphinium">Delphinium</tp:taxon-name-part><tp:taxon-name-part taxon-name-part-type="infraspecific-rank">subg.</tp:taxon-name-part><tp:taxon-name-part taxon-name-part-type="subgenus" reg="Consolida">Consolida</tp:taxon-name-part></tp:taxon-name> (DC.) Huth (<tp:taxon-name><tp:taxon-name-part taxon-name-part-type="family">Ranunculaceae</tp:taxon-name-part></tp:taxon-name>)</article-title><source>PhytoKeys</source><day>05</day><month>8</month><year>2021</year><volume>180</volume><fpage>81</fpage><lpage>110</lpage><pub-id pub-id-type="doi">10.3897/phytokeys.180.67126</pub-id></mixed-citation></tp:treatment-meta><tp:nomenclature><label>45.</label><tp:taxon-name>
              <object-id xmlns:xlink="http://www.w3.org/1999/xlink" content-type="arpha" xlink:type="simple">DFB67C47-CA11-5B0F-BE23-D39897C10B32</object-id>
              <tp:taxon-name-part taxon-name-part-type="genus" reg="Delphinium">Delphinium</tp:taxon-name-part>
              <tp:taxon-name-part taxon-name-part-type="species" reg="sclerocladum">sclerocladum</tp:taxon-name-part>
            </tp:taxon-name><tp:taxon-authority>Boiss., Diagn. Pl. Orient. 8: 8. 1849 [basionym].</tp:taxon-authority><tp:nomenclature-citation-list><tp:nomenclature-citation><tp:taxon-name>
                  <tp:taxon-name-part taxon-name-part-type="genus" reg="Delphinium">Delphinium</tp:taxon-name-part>
                  <tp:taxon-name-part taxon-name-part-type="species" reg="anthoroideum">anthoroideum</tp:taxon-name-part>
                  <tp:taxon-name-part taxon-name-part-type="authority">Boiss.</tp:taxon-name-part>
                  <tp:taxon-name-part taxon-name-part-type="infraspecific-rank">var.</tp:taxon-name-part>
                  <tp:taxon-name-part taxon-name-part-type="variety" reg="sclerocladum">sclerocladum</tp:taxon-name-part>
                </tp:taxon-name><comment>(Boiss.) Boiss. Fl. Orient. 1: 85. 1867.</comment></tp:nomenclature-citation><tp:nomenclature-citation><tp:taxon-name>
                  <tp:taxon-name-part taxon-name-part-type="status">≡</tp:taxon-name-part>
                  <tp:taxon-name-part taxon-name-part-type="genus" reg="Consolida">Consolida</tp:taxon-name-part>
                  <tp:taxon-name-part taxon-name-part-type="species" reg="scleroclada">scleroclada</tp:taxon-name-part>
                </tp:taxon-name><comment> (Boiss.) Schrödinger in Ann. K. K. Naturhist. Hofmus. 27: 44. 1913. </comment></tp:nomenclature-citation><tp:nomenclature-citation><tp:taxon-name>
                  <tp:taxon-name-part taxon-name-part-type="status">≡</tp:taxon-name-part>
                  <tp:taxon-name-part taxon-name-part-type="genus" reg="Aconitella">Aconitella</tp:taxon-name-part>
                  <tp:taxon-name-part taxon-name-part-type="species" reg="scleroclada">scleroclada</tp:taxon-name-part>
                </tp:taxon-name><comment> (Boiss.) Soják in Folia Geobot. Phytotax. Bohem. 4: 448. 1969. </comment></tp:nomenclature-citation><tp:nomenclature-citation><tp:taxon-name>
                  <tp:taxon-name-part taxon-name-part-type="status">≡</tp:taxon-name-part>
                  <tp:taxon-name-part taxon-name-part-type="genus" reg="Aconitopsis">Aconitopsis</tp:taxon-name-part>
                  <tp:taxon-name-part taxon-name-part-type="species" reg="scleroclada">scleroclada</tp:taxon-name-part>
                </tp:taxon-name><comment> (Boiss.) Kem.-Nath. in Trudy Tbilissk. Bot. Inst. 7: 127. 1940. Type: Syria. Latakia: “montagnes de Latakieh”, May-Jul. 1846, leg. P. E. Boissier s.n. (lectotype, designated here: G-BOIS [G00788332 image!, 3 sheets]; isolectotypes: E [E00438707 image! =photo of G-DC], G-DC, P [P00195757!, P00195758!]). </comment></tp:nomenclature-citation></tp:nomenclature-citation-list></tp:nomenclature><tp:treatment-sec sec-type="notes" id="SECID0E2HCI"><title>Notes.</title><p>Boissier annotated P00195758. Therefore the lectotypification is justified. The G-DC specimen (observed only on the photo at E) bears the date “Jun 1846”. A specimen at JE (JE00018613) could probably be part of the type material.</p><p>
              <bold>45.1. <tp:taxon-name><tp:taxon-name-part taxon-name-part-type="genus" reg="Delphinium">Delphinium</tp:taxon-name-part><tp:taxon-name-part taxon-name-part-type="species" reg="sclerocladum">sclerocladum</tp:taxon-name-part><tp:taxon-name-part taxon-name-part-type="authority">Boiss.</tp:taxon-name-part><tp:taxon-name-part taxon-name-part-type="infraspecific-rank">var.</tp:taxon-name-part><tp:taxon-name-part taxon-name-part-type="variety" reg="sclerocladum">sclerocladum</tp:taxon-name-part></tp:taxon-name></bold>
            </p></tp:treatment-sec></tp:taxon-treatment>
