# Supplementary material for: Nomenclatural revision of Delphiniumsubg.Consolida (DC.) Huth (Ranunculaceae)
Source: PhytoKeys. 2021 Aug 5;180:81–110. doi: 10.3897/phytokeys.180.67126 (PMC8360824; doi:10.3897/phytokeys.180.67126)
Supplement: XML Treatment for Delphinium sulphureum [file phytokeys.180.67126-treatment56.xml]

<!DOCTYPE tp:taxon-treatment
  PUBLIC "-//TaxonX//DTD Taxonomic Treatment Publishing DTD v0 20100105//EN" "tax-treatment-NSO.dtd">
<tp:taxon-treatment xmlns:tp="http://www.plazi.org/taxpub"><tp:treatment-meta><kwd-group><label>Taxon classification</label><kwd><named-content xmlns:xlink="http://www.w3.org/1999/xlink" content-type="kingdom">Plantae</named-content></kwd><kwd><named-content xmlns:xlink="http://www.w3.org/1999/xlink" content-type="order">Ranunculales</named-content></kwd><kwd><named-content xmlns:xlink="http://www.w3.org/1999/xlink" content-type="family">Ranunculaceae</named-content></kwd></kwd-group><mixed-citation publication-type="journal"><person-group><name><surname>DuPasquier</surname><given-names>Pierre-Emmanuel</given-names></name><name><surname>Andro-Durand</surname><given-names>Véronique</given-names></name><name><surname>Batory</surname><given-names>Lucas</given-names></name><name><surname>Wang</surname><given-names>Wei</given-names></name><name><surname>Jabbour</surname><given-names>Florian</given-names></name></person-group><article-title>Nomenclatural revision of <tp:taxon-name><tp:taxon-name-part taxon-name-part-type="genus" reg="Delphinium">Delphinium</tp:taxon-name-part><tp:taxon-name-part taxon-name-part-type="infraspecific-rank">subg.</tp:taxon-name-part><tp:taxon-name-part taxon-name-part-type="subgenus" reg="Consolida">Consolida</tp:taxon-name-part></tp:taxon-name> (DC.) Huth (<tp:taxon-name><tp:taxon-name-part taxon-name-part-type="family">Ranunculaceae</tp:taxon-name-part></tp:taxon-name>)</article-title><source>PhytoKeys</source><day>05</day><month>8</month><year>2021</year><volume>180</volume><fpage>81</fpage><lpage>110</lpage><pub-id pub-id-type="doi">10.3897/phytokeys.180.67126</pub-id></mixed-citation></tp:treatment-meta><tp:nomenclature><label>51.</label><tp:taxon-name>
              <object-id xmlns:xlink="http://www.w3.org/1999/xlink" content-type="arpha" xlink:type="simple">B9787643-8334-528E-9E8C-09240F161BA1</object-id>
              <tp:taxon-name-part taxon-name-part-type="genus" reg="Delphinium">Delphinium</tp:taxon-name-part>
              <tp:taxon-name-part taxon-name-part-type="species" reg="sulphureum">sulphureum</tp:taxon-name-part>
            </tp:taxon-name><tp:taxon-authority>Boiss. &amp; Hausskn. in Boiss., Fl. Orient. 1: 81. 1867 [basionym].</tp:taxon-authority><tp:nomenclature-citation-list><tp:nomenclature-citation><tp:taxon-name>
                  <tp:taxon-name-part taxon-name-part-type="status">≡</tp:taxon-name-part>
                  <tp:taxon-name-part taxon-name-part-type="genus" reg="Consolida">Consolida</tp:taxon-name-part>
                  <tp:taxon-name-part taxon-name-part-type="species" reg="sulphurea">sulphurea</tp:taxon-name-part>
                </tp:taxon-name><comment> (Boiss. &amp; Hausskn.) P.H.Davis in Notes Roy. Bot. Gard. Edinburgh 26: 175. 1965. Type: Turkey. Maraş: “Montes azia/ Marasch”, 1865, leg. H. C. Haussknecht s.n. (holotype: G-BOIS [G00788353 image!, 2 sheets]; isotype: P [P00201052!]). </comment></tp:nomenclature-citation></tp:nomenclature-citation-list></tp:nomenclature><tp:treatment-sec sec-type="notes" id="SECID0EY1CI"><title>Notes.</title><p>In the protologue, Boissier quoted an unnumbered Haussknecht’s collection with the following indication “in graminosis montium Syriae borealis prope Marasch alt. 4000’”. <xref ref-type="bibr" rid="B11">Davis (1965)</xref> indicated as “types” a specimen housed at K. However, Boissier did not examine this specimen and based his description solely on specimens in his herbarium, where we found a collection folder containing two sheets. One bears a printed label of Haussknecht’s collection with his handwritten additions of locality “In apris v. Karabigukle et pr. Marasch”, and the date “Aug. 65”. The other one bears three of Boissier’s handwritten labels, one of which bears the mention of the locality “Montes azia/ Marasch” and the date “1865”.</p><p>At JE, K, and P, we found Haussknecht’s duplicates (JE00018589, K000692378, and P00201052) with a label handwritten by himself bearing the locality “Uffoschikle” (or “Uffoschakli”) with the date 11 July 1865. A duplicate at JE bears, in addition, the number 970. All these specimens correspond to syntypes.</p></tp:treatment-sec><ref-list><ref id="B11"><mixed-citation xmlns:xlink="http://www.w3.org/1999/xlink" xlink:type="simple"><person-group><name name-style="western"><surname>Davis</surname><given-names>PH</given-names></name></person-group> (<year>1965</year>) <source>Flora of Turkey and the East Aegean islands, Vol. 1.</source><publisher-name>Edinburgh University Press</publisher-name>, <publisher-loc>Edinburgh</publisher-loc>, <size units="page">567 pp</size>.</mixed-citation></ref></ref-list></tp:taxon-treatment>
