# Supplementary material for: Nomenclatural revision of Delphiniumsubg.Consolida (DC.) Huth (Ranunculaceae)
Source: PhytoKeys. 2021 Aug 5;180:81–110. doi: 10.3897/phytokeys.180.67126 (PMC8360824; doi:10.3897/phytokeys.180.67126)
Supplement: XML Treatment for Delphinium thirkeanum [file phytokeys.180.67126-treatment59.xml]

<!DOCTYPE tp:taxon-treatment
  PUBLIC "-//TaxonX//DTD Taxonomic Treatment Publishing DTD v0 20100105//EN" "tax-treatment-NSO.dtd">
<tp:taxon-treatment xmlns:tp="http://www.plazi.org/taxpub"><tp:treatment-meta><kwd-group><label>Taxon classification</label><kwd><named-content xmlns:xlink="http://www.w3.org/1999/xlink" content-type="kingdom">Plantae</named-content></kwd><kwd><named-content xmlns:xlink="http://www.w3.org/1999/xlink" content-type="order">Ranunculales</named-content></kwd><kwd><named-content xmlns:xlink="http://www.w3.org/1999/xlink" content-type="family">Ranunculaceae</named-content></kwd></kwd-group><mixed-citation publication-type="journal"><person-group><name><surname>DuPasquier</surname><given-names>Pierre-Emmanuel</given-names></name><name><surname>Andro-Durand</surname><given-names>Véronique</given-names></name><name><surname>Batory</surname><given-names>Lucas</given-names></name><name><surname>Wang</surname><given-names>Wei</given-names></name><name><surname>Jabbour</surname><given-names>Florian</given-names></name></person-group><article-title>Nomenclatural revision of <tp:taxon-name><tp:taxon-name-part taxon-name-part-type="genus" reg="Delphinium">Delphinium</tp:taxon-name-part><tp:taxon-name-part taxon-name-part-type="infraspecific-rank">subg.</tp:taxon-name-part><tp:taxon-name-part taxon-name-part-type="subgenus" reg="Consolida">Consolida</tp:taxon-name-part></tp:taxon-name> (DC.) Huth (<tp:taxon-name><tp:taxon-name-part taxon-name-part-type="family">Ranunculaceae</tp:taxon-name-part></tp:taxon-name>)</article-title><source>PhytoKeys</source><day>05</day><month>8</month><year>2021</year><volume>180</volume><fpage>81</fpage><lpage>110</lpage><pub-id pub-id-type="doi">10.3897/phytokeys.180.67126</pub-id></mixed-citation></tp:treatment-meta><tp:nomenclature><label>54.</label><tp:taxon-name>
              <object-id xmlns:xlink="http://www.w3.org/1999/xlink" content-type="arpha" xlink:type="simple">DA0907BC-5348-5AEE-95AE-68FD968996FF</object-id>
              <tp:taxon-name-part taxon-name-part-type="genus" reg="Delphinium">Delphinium</tp:taxon-name-part>
              <tp:taxon-name-part taxon-name-part-type="species" reg="thirkeanum">thirkeanum</tp:taxon-name-part>
            </tp:taxon-name><tp:taxon-authority>Boiss., Fl. Orient. 1: 84. 1867 [basionym].</tp:taxon-authority><tp:nomenclature-citation-list><tp:nomenclature-citation><tp:taxon-name>
                  <tp:taxon-name-part taxon-name-part-type="status">≡</tp:taxon-name-part>
                  <tp:taxon-name-part taxon-name-part-type="genus" reg="Consolida">Consolida</tp:taxon-name-part>
                  <tp:taxon-name-part taxon-name-part-type="species" reg="thirkeana">thirkeana</tp:taxon-name-part>
                </tp:taxon-name><comment> (Boiss.) Schrödinger in Abh. K. K. Zool.-Bot. Ges. Wien 4(5): 62. 1909. </comment></tp:nomenclature-citation><tp:nomenclature-citation><tp:taxon-name>
                  <tp:taxon-name-part taxon-name-part-type="status">≡</tp:taxon-name-part>
                  <tp:taxon-name-part taxon-name-part-type="genus" reg="Aconitella">Aconitella</tp:taxon-name-part>
                  <tp:taxon-name-part taxon-name-part-type="species" reg="thirkeana">thirkeana</tp:taxon-name-part>
                </tp:taxon-name><comment> (Boiss.) Soják in Folia Geobot. Phytotax. Bohem. 4: 448. 1969. </comment></tp:nomenclature-citation><tp:nomenclature-citation><tp:taxon-name>
                  <tp:taxon-name-part taxon-name-part-type="status">≡</tp:taxon-name-part>
                  <tp:taxon-name-part taxon-name-part-type="genus" reg="Aconitopsis">Aconitopsis</tp:taxon-name-part>
                  <tp:taxon-name-part taxon-name-part-type="species" reg="thirkeana">thirkeana</tp:taxon-name-part>
                </tp:taxon-name><comment> (Boiss.) Kem.-Nath. in Trudy Tbilissk. Bot. Inst. 7: 125. 1940. Type: Turkey. “Amasia et Tokat”, s.d., F. Wiedemann s.n. (lectotype, designated here: G-BOIS [G00788335 image!], isolectotype: E [E00438704 image! =photo of G-BOIS]). </comment></tp:nomenclature-citation></tp:nomenclature-citation-list></tp:nomenclature><tp:treatment-sec sec-type="notes" id="SECID0EKDDI"><title>Notes.</title><p>In his protologue, <xref ref-type="bibr" rid="B5">Boissier (1867)</xref> cited two gatherings: “in Bithynia, Thirke” and “circa Amasia et Tokat Anatoliae, Wiedem.”. Wiedemann’s gathering at G-BOIS is here chosen as lectotype. <xref ref-type="bibr" rid="B31">Munz (1967a)</xref> indicated that he saw a duplicate of this gathering at GH and K. However, the duplicate at GH could not be found by the curator. It is unclear whether the Wiedemann’s gathering at K of <italic><tp:taxon-name><tp:taxon-name-part taxon-name-part-type="genus" reg="Delphinium">D.</tp:taxon-name-part><tp:taxon-name-part taxon-name-part-type="species" reg="thirkeanum">thirkeanum</tp:taxon-name-part></tp:taxon-name></italic> (K000075588), which is apparently a duplicate from a specimen at LE, belongs to the type material. Moreover, <xref ref-type="bibr" rid="B19">Huth (1895)</xref> quotes a specimen at LE, which was not observed.</p></tp:treatment-sec><ref-list><ref id="B5"><mixed-citation xmlns:xlink="http://www.w3.org/1999/xlink" xlink:type="simple"><person-group><name name-style="western"><surname>Boissier</surname><given-names>PE</given-names></name></person-group> (<year>1867</year>) <source>Flora <tp:taxon-name><tp:taxon-name-part taxon-name-part-type="genus"/><tp:taxon-name-part taxon-name-part-type="species">orientalis</tp:taxon-name-part></tp:taxon-name> sive enumeration plantarum in Oriente a Graecia et Aegypto ad Indiae fines hucusque observatarum. Vol. 1.</source><publisher-name>Georg H</publisher-name>, <publisher-loc>Genève, Bâle &amp; Lyon</publisher-loc>, <size units="page">1017 pp</size>. <ext-link xlink:type="simple" ext-link-type="doi" xlink:href="10.5962/bhl.title.20323">https://doi.org/10.5962/bhl.title.20323</ext-link></mixed-citation></ref><ref id="B31"><mixed-citation xmlns:xlink="http://www.w3.org/1999/xlink" xlink:type="simple"><person-group><name name-style="western"><surname>Munz</surname><given-names>PA</given-names></name></person-group> (<year>1967a</year>) <article-title>A synopsis of the Asian species of <italic><tp:taxon-name><tp:taxon-name-part taxon-name-part-type="genus">Consolida</tp:taxon-name-part></tp:taxon-name></italic> (<tp:taxon-name><tp:taxon-name-part taxon-name-part-type="family">Ranunculaceae</tp:taxon-name-part></tp:taxon-name>).</article-title><source>Journal of the Arnold Arboretum</source><volume>48</volume>: <fpage>159</fpage>–<lpage>202</lpage>.</mixed-citation></ref><ref id="B19"><mixed-citation xmlns:xlink="http://www.w3.org/1999/xlink" xlink:type="simple"><person-group><name name-style="western"><surname>Huth</surname><given-names>E</given-names></name></person-group> (<year>1895</year>) <article-title>Monographie der Gattung <italic><tp:taxon-name><tp:taxon-name-part taxon-name-part-type="genus">Delphinium</tp:taxon-name-part></tp:taxon-name></italic>.</article-title><source>Botanische Jahrbücher für Systematik, Pflanzengeschichte und Pflanzengeographie</source><volume>20</volume>: <fpage>322</fpage>–<lpage>499</lpage>. <ext-link xlink:type="simple" ext-link-type="doi" xlink:href="10.5962/bhl.title.15558">https://doi.org/10.5962/bhl.title.15558</ext-link></mixed-citation></ref></ref-list></tp:taxon-treatment>
