# Supplementary material for: Nomenclatural revision of Delphiniumsubg.Consolida (DC.) Huth (Ranunculaceae)
Source: PhytoKeys. 2021 Aug 5;180:81–110. doi: 10.3897/phytokeys.180.67126 (PMC8360824; doi:10.3897/phytokeys.180.67126)
Supplement: XML Treatment for Delphinium tomentosum [file phytokeys.180.67126-treatment60.xml]

<!DOCTYPE tp:taxon-treatment
  PUBLIC "-//TaxonX//DTD Taxonomic Treatment Publishing DTD v0 20100105//EN" "tax-treatment-NSO.dtd">
<tp:taxon-treatment xmlns:tp="http://www.plazi.org/taxpub"><tp:treatment-meta><kwd-group><label>Taxon classification</label><kwd><named-content xmlns:xlink="http://www.w3.org/1999/xlink" content-type="kingdom">Plantae</named-content></kwd><kwd><named-content xmlns:xlink="http://www.w3.org/1999/xlink" content-type="order">Ranunculales</named-content></kwd><kwd><named-content xmlns:xlink="http://www.w3.org/1999/xlink" content-type="family">Ranunculaceae</named-content></kwd></kwd-group><mixed-citation publication-type="journal"><person-group><name><surname>DuPasquier</surname><given-names>Pierre-Emmanuel</given-names></name><name><surname>Andro-Durand</surname><given-names>Véronique</given-names></name><name><surname>Batory</surname><given-names>Lucas</given-names></name><name><surname>Wang</surname><given-names>Wei</given-names></name><name><surname>Jabbour</surname><given-names>Florian</given-names></name></person-group><article-title>Nomenclatural revision of <tp:taxon-name><tp:taxon-name-part taxon-name-part-type="genus" reg="Delphinium">Delphinium</tp:taxon-name-part><tp:taxon-name-part taxon-name-part-type="infraspecific-rank">subg.</tp:taxon-name-part><tp:taxon-name-part taxon-name-part-type="subgenus" reg="Consolida">Consolida</tp:taxon-name-part></tp:taxon-name> (DC.) Huth (<tp:taxon-name><tp:taxon-name-part taxon-name-part-type="family">Ranunculaceae</tp:taxon-name-part></tp:taxon-name>)</article-title><source>PhytoKeys</source><day>05</day><month>8</month><year>2021</year><volume>180</volume><fpage>81</fpage><lpage>110</lpage><pub-id pub-id-type="doi">10.3897/phytokeys.180.67126</pub-id></mixed-citation></tp:treatment-meta><tp:nomenclature><label>55.</label><tp:taxon-name>
              <object-id xmlns:xlink="http://www.w3.org/1999/xlink" content-type="arpha" xlink:type="simple">3EB902E6-A55E-5FB9-8074-6DB70C65A9AC</object-id>
              <tp:taxon-name-part taxon-name-part-type="genus" reg="Delphinium">Delphinium</tp:taxon-name-part>
              <tp:taxon-name-part taxon-name-part-type="species" reg="tomentosum">tomentosum</tp:taxon-name-part>
            </tp:taxon-name><tp:taxon-authority>Boiss. in Ann. Sci. Nat. Bot. Ser. 2, 16: 365. 1841 [basionym].</tp:taxon-authority><tp:nomenclature-citation-list><tp:nomenclature-citation><tp:taxon-name>
                  <tp:taxon-name-part taxon-name-part-type="status">≡</tp:taxon-name-part>
                  <tp:taxon-name-part taxon-name-part-type="genus" reg="Consolida">Consolida</tp:taxon-name-part>
                  <tp:taxon-name-part taxon-name-part-type="species" reg="tomentosa">tomentosa</tp:taxon-name-part>
                </tp:taxon-name><comment> (Boiss.) Schrödinger in Abh. K. K. Zool.-Bot. Ges. Wien 4(5): 62. 1909. Type: Syria. “Persia”, 1836, P. M. R. Aucher-Eloy 77 (lectotype, designated here: P [P00201127!] (Fig. <xref ref-type="fig" rid="F2">2D</xref>)). </comment></tp:nomenclature-citation></tp:nomenclature-citation-list></tp:nomenclature><tp:treatment-sec sec-type="notes" id="SECID0E4FDI"><title>Notes.</title><p>In his protologue, Boissier cited two gatherings of Aucher-Eloy: “N.76. Alep” and “77. Persia”. <xref ref-type="bibr" rid="B9">Chowdhuri et al. (1958</xref>. 22: 418) erred in designating as lectotype the gathering <italic>Aucher 75</italic> “Syria!” that <xref ref-type="bibr" rid="B4">Boissier (1841)</xref> indicated under <italic><tp:taxon-name><tp:taxon-name-part taxon-name-part-type="genus" reg="Delphinium">Delphinium</tp:taxon-name-part><tp:taxon-name-part taxon-name-part-type="species" reg="virgatum">virgatum</tp:taxon-name-part></tp:taxon-name></italic> Poir. (in fact, <italic>Aucher 75</italic> corresponds to <italic><tp:taxon-name><tp:taxon-name-part taxon-name-part-type="genus" reg="Delphinium">D.</tp:taxon-name-part><tp:taxon-name-part taxon-name-part-type="species" reg="peregrinum">peregrinum</tp:taxon-name-part></tp:taxon-name></italic> L.). No sheet of <italic>Aucher 76</italic> bears any annotation from Boissier, whereas P00201127 (<italic>Aucher 77</italic>) is annotated. We designate this latter specimen as the lectotype. No duplicate was found.</p></tp:treatment-sec><tp:treatment-sec><!--Section generated to contain objects referenced in tp:taxon-treatment.--><fig id="F2" position="float" orientation="portrait"><object-id xmlns:xlink="http://www.w3.org/1999/xlink" content-type="doi" xlink:type="simple">10.3897/phytokeys.180.67126.figure2</object-id><object-id xmlns:xlink="http://www.w3.org/1999/xlink" content-type="arpha" xlink:type="simple">EADEA409-D64B-5C68-B745-7EEAF657DAD8</object-id><label>Figure 2.</label><caption><p>Three lectotypes (and one isolectotype) selected among the 21 lectotypes designated in this article <bold>A</bold> isolectotype of <italic><tp:taxon-name><tp:taxon-name-part taxon-name-part-type="genus" reg="Delphinium">Delphinium</tp:taxon-name-part><tp:taxon-name-part taxon-name-part-type="species" reg="armeniacum">armeniacum</tp:taxon-name-part></tp:taxon-name></italic> Huth (P00195865; <ext-link xmlns:xlink="http://www.w3.org/1999/xlink" xlink:type="simple" ext-link-type="uri" xlink:href="http://coldb.mnhn.fr/catalognumber/mnhn/p/p00195865">http://coldb.mnhn.fr/catalognumber/mnhn/p/p00195865</ext-link>) <bold>B</bold> lectotype of <italic><tp:taxon-name><tp:taxon-name-part taxon-name-part-type="genus" reg="Delphinium">D.</tp:taxon-name-part><tp:taxon-name-part taxon-name-part-type="species" reg="deserti">deserti</tp:taxon-name-part></tp:taxon-name></italic> Boiss. (P00197319; <ext-link xmlns:xlink="http://www.w3.org/1999/xlink" xlink:type="simple" ext-link-type="uri" xlink:href="http://coldb.mnhn.fr/catalognumber/mnhn/p/p00197319">http://coldb.mnhn.fr/catalognumber/mnhn/p/p00197319</ext-link>) <bold>C</bold> lectotype of <tp:taxon-name><tp:taxon-name-part taxon-name-part-type="genus" reg="Delphinium">Delphinium</tp:taxon-name-part><tp:taxon-name-part taxon-name-part-type="species" reg="sclerocladum">sclerocladum</tp:taxon-name-part><tp:taxon-name-part taxon-name-part-type="authority">Boiss.</tp:taxon-name-part><tp:taxon-name-part taxon-name-part-type="infraspecific-rank">var.</tp:taxon-name-part><tp:taxon-name-part taxon-name-part-type="variety" reg="rigidum">rigidum</tp:taxon-name-part></tp:taxon-name> (Freyn &amp; Sint.) Hossain &amp; P.H.Davis (P00195794; <ext-link xmlns:xlink="http://www.w3.org/1999/xlink" xlink:type="simple" ext-link-type="uri" xlink:href="http://coldb.mnhn.fr/catalognumber/mnhn/p/p00195794">http://coldb.mnhn.fr/catalognumber/mnhn/p/p00195794</ext-link>) <bold>D</bold> lectotype of <italic><tp:taxon-name><tp:taxon-name-part taxon-name-part-type="genus" reg="Delphinium">D.</tp:taxon-name-part><tp:taxon-name-part taxon-name-part-type="species" reg="tomentosum">tomentosum</tp:taxon-name-part></tp:taxon-name></italic> Boiss. (P00201127; <ext-link xmlns:xlink="http://www.w3.org/1999/xlink" xlink:type="simple" ext-link-type="uri" xlink:href="http://coldb.mnhn.fr/catalognumber/mnhn/p/p00201127">http://coldb.mnhn.fr/catalognumber/mnhn/p/p00201127</ext-link>). All four specimens are kept at P Herbarium.</p></caption><graphic xmlns:xlink="http://www.w3.org/1999/xlink" xlink:href="phytokeys-180-081-g002.jpg" position="float" orientation="portrait" xlink:type="simple" id="oo_574301.jpg"><uri content-type="original_file" xlink:type="simple">https://binary.pensoft.net/fig/574301</uri></graphic></fig></tp:treatment-sec><ref-list><ref id="B9"><mixed-citation xmlns:xlink="http://www.w3.org/1999/xlink" xlink:type="simple"><person-group><name name-style="western"><surname>Chowdhuri</surname><given-names>PK</given-names></name><name name-style="western"><surname>Davis</surname><given-names>PH</given-names></name><name name-style="western"><surname>Hossain</surname><given-names>M</given-names></name></person-group> (<year>1958</year>) <article-title>Materials for a Flora of Turkey, III.: <tp:taxon-name><tp:taxon-name-part taxon-name-part-type="family">Ranunculaceae</tp:taxon-name-part></tp:taxon-name>, I.</article-title><source>Notes from the Royal Botanic Garden Edinburgh</source><volume>22</volume>(<issue>4</issue>): <fpage>403</fpage>–<lpage>425</lpage>.</mixed-citation></ref><ref id="B4"><mixed-citation xmlns:xlink="http://www.w3.org/1999/xlink" xlink:type="simple"><person-group><name name-style="western"><surname>Boissier</surname><given-names>PE</given-names></name></person-group> (<year>1841</year>) <article-title><tp:taxon-name><tp:taxon-name-part taxon-name-part-type="kingdom">Plantae</tp:taxon-name-part></tp:taxon-name> Aucherianae orientales enumeratae cum novarum specierum descriptione. Annales des Sciences Naturelles.</article-title><source>Botanique</source><volume>16</volume>(<issue>2</issue>): <fpage>347</fpage>–<lpage>377</lpage>.</mixed-citation></ref></ref-list></tp:taxon-treatment>
