# Supplementary material for: Nomenclatural revision of Delphiniumsubg.Consolida (DC.) Huth (Ranunculaceae)
Source: PhytoKeys. 2021 Aug 5;180:81–110. doi: 10.3897/phytokeys.180.67126 (PMC8360824; doi:10.3897/phytokeys.180.67126)
Supplement: XML Treatment for Delphinium tuntasianum [file phytokeys.180.67126-treatment62.xml]

<!DOCTYPE tp:taxon-treatment
  PUBLIC "-//TaxonX//DTD Taxonomic Treatment Publishing DTD v0 20100105//EN" "tax-treatment-NSO.dtd">
<tp:taxon-treatment xmlns:tp="http://www.plazi.org/taxpub"><tp:treatment-meta><kwd-group><label>Taxon classification</label><kwd><named-content xmlns:xlink="http://www.w3.org/1999/xlink" content-type="kingdom">Plantae</named-content></kwd><kwd><named-content xmlns:xlink="http://www.w3.org/1999/xlink" content-type="order">Ranunculales</named-content></kwd><kwd><named-content xmlns:xlink="http://www.w3.org/1999/xlink" content-type="family">Ranunculaceae</named-content></kwd></kwd-group><mixed-citation publication-type="journal"><person-group><name><surname>DuPasquier</surname><given-names>Pierre-Emmanuel</given-names></name><name><surname>Andro-Durand</surname><given-names>Véronique</given-names></name><name><surname>Batory</surname><given-names>Lucas</given-names></name><name><surname>Wang</surname><given-names>Wei</given-names></name><name><surname>Jabbour</surname><given-names>Florian</given-names></name></person-group><article-title>Nomenclatural revision of <tp:taxon-name><tp:taxon-name-part taxon-name-part-type="genus" reg="Delphinium">Delphinium</tp:taxon-name-part><tp:taxon-name-part taxon-name-part-type="infraspecific-rank">subg.</tp:taxon-name-part><tp:taxon-name-part taxon-name-part-type="subgenus" reg="Consolida">Consolida</tp:taxon-name-part></tp:taxon-name> (DC.) Huth (<tp:taxon-name><tp:taxon-name-part taxon-name-part-type="family">Ranunculaceae</tp:taxon-name-part></tp:taxon-name>)</article-title><source>PhytoKeys</source><day>05</day><month>8</month><year>2021</year><volume>180</volume><fpage>81</fpage><lpage>110</lpage><pub-id pub-id-type="doi">10.3897/phytokeys.180.67126</pub-id></mixed-citation></tp:treatment-meta><tp:nomenclature><label>57.</label><tp:taxon-name>
              <object-id xmlns:xlink="http://www.w3.org/1999/xlink" content-type="arpha" xlink:type="simple">BE3C3791-B43B-5D81-82BD-E9C7FEAB0220</object-id>
              <tp:taxon-name-part taxon-name-part-type="genus" reg="Delphinium">Delphinium</tp:taxon-name-part>
              <tp:taxon-name-part taxon-name-part-type="species" reg="tuntasianum">tuntasianum</tp:taxon-name-part>
            </tp:taxon-name><tp:taxon-authority>Halácsy in Magyar Bot. Lapok 11: 117. 1912 [basionym].</tp:taxon-authority><tp:nomenclature-citation-list><tp:nomenclature-citation><tp:taxon-name>
                  <tp:taxon-name-part taxon-name-part-type="status">≡</tp:taxon-name-part>
                  <tp:taxon-name-part taxon-name-part-type="genus" reg="Consolida">Consolida</tp:taxon-name-part>
                  <tp:taxon-name-part taxon-name-part-type="species" reg="tuntasiana">tuntasiana</tp:taxon-name-part>
                </tp:taxon-name><comment> (Halácsy) Soó in Österr. Bot. Z. 71: 239. 1922. Type: Greece. Sterea Ellas: “in regione abietina m. Gerania Megarae”, 23–28 Jun. 1910, B. <tp:taxon-name><tp:taxon-name-part taxon-name-part-type="genus" reg="Tuntas">Tuntas</tp:taxon-name-part></tp:taxon-name> 1245 (lectotype, designated here: WU [WU 01067863 image!, specimen on the bottom left corner]). </comment></tp:nomenclature-citation></tp:nomenclature-citation-list></tp:nomenclature><tp:treatment-sec sec-type="notes" id="SECID0EYKDI"><title>Notes.</title><p>Halácsy based his description of <italic><tp:taxon-name><tp:taxon-name-part taxon-name-part-type="genus" reg="Delphinium">D.</tp:taxon-name-part><tp:taxon-name-part taxon-name-part-type="species" reg="tuntasianum">tuntasianum</tp:taxon-name-part></tp:taxon-name></italic> on the specimen <italic><tp:taxon-name><tp:taxon-name-part taxon-name-part-type="genus" reg="Tuntas">Tuntas</tp:taxon-name-part></tp:taxon-name> 1245</italic> from the “<tp:taxon-name><tp:taxon-name-part taxon-name-part-type="kingdom">Plantae</tp:taxon-name-part></tp:taxon-name> exsiccatae Florae Hellenicae” collection. Three <tp:taxon-name><tp:taxon-name-part taxon-name-part-type="genus" reg="Tuntas">Tuntas</tp:taxon-name-part></tp:taxon-name> specimens of <italic><tp:taxon-name><tp:taxon-name-part taxon-name-part-type="genus" reg="Delphinium">D.</tp:taxon-name-part><tp:taxon-name-part taxon-name-part-type="species" reg="tuntasianum">tuntasianum</tp:taxon-name-part></tp:taxon-name></italic>, each one including several plant individuals, were found at WU: <italic><tp:taxon-name><tp:taxon-name-part taxon-name-part-type="genus" reg="Tuntas">Tuntas</tp:taxon-name-part></tp:taxon-name> 1245</italic>, <italic><tp:taxon-name><tp:taxon-name-part taxon-name-part-type="genus" reg="Tuntas">Tuntas</tp:taxon-name-part></tp:taxon-name> 800</italic>, and <italic><tp:taxon-name><tp:taxon-name-part taxon-name-part-type="genus" reg="Tuntas">Tuntas</tp:taxon-name-part></tp:taxon-name></italic>s.n. Examination of <italic><tp:taxon-name><tp:taxon-name-part taxon-name-part-type="genus" reg="Tuntas">Tuntas</tp:taxon-name-part></tp:taxon-name> 1245</italic> shows two different dates: “23–28 Jun. 1910” (printed) and “10/23 Mai 1911” (handwritten), this later date being the same as the gathering “s.n.”. Therefore, the gathering “1245” is probably a combination of two different collections. We designate it as a lectotype despite the uncertainty regarding its collection date.</p></tp:treatment-sec></tp:taxon-treatment>
